# Supplementary material for: Spatial and temporal distribution characteristics and influencing factors of cultural heritage: A case of the Grand Canal (East Zhejiang section)-maritime silk road
Source: PLoS One. 2025 Feb 12;20(2):e0318529. doi: 10.1371/journal.pone.0318529 (PMC11819555; doi:10.1371/journal.pone.0318529)
Supplement: S1 File — (XLSX) [file pone.0318529.s001.xlsx]

## Sheet: 新总
No	Name	Longitude	Latitude	Period	Type	Level
1	Hemudu Site	121.356	29.9672	prehistory to pre-Qin period	ancient sites	state-protected historic sites
2	Tianluoshan Site	121.39	30.0274	prehistory to pre-Qin period	ancient sites	state-protected historic sites
3	Mulshan Site	121.271	30.042	prehistory to pre-Qin period	ancient sites	state-protected historic sites
4	Tashan Site	121.889	29.485	prehistory to pre-Qin period	ancient sites	state-protected historic sites
5	Shanglin Lake Yue Kiln Site (including the kiln sites of Jirongkou and Kaidaoshan, and the Yue Kiln Sites of Baiyanghu and Riduhu)	121.351	30.126	Qin to Tang period	ancient sites	state-protected historic sites
6	Yongfengku Site	121.554	29.8801	Song to Yuan period	ancient sites	state-protected historic sites
7	Huaao Barracks Site	121.824	29.0802	Ming to Qing period	ancient sites	state-protected historic sites
8	Dongqianhu Burial Group (including Dongqianhu Tomb Group and Dongqianhu Rock Carving)	121.694	29.7519	Song to Yuan period	grotto temples and stone carvings	state-protected historic sites
9	Cicheng Ancient Architectural Complex	121.458	29.9897	Ming to Qing period	ancient buildings	state-protected historic sites
10	Lin Residence	121.551	29.8687	Ming to Qing period	ancient buildings	state-protected historic sites
11	Wang Shouren's former residence	121.159	30.0564	Ming to Qing period	ancient buildings	state-protected historic sites
12	Ninghai Ancient Theatre	121.48	29.4449	Ming to Qing period	ancient buildings	state-protected historic sites
13	Tianyi Pavilion	121.546	29.8773	Ming to Qing period	ancient buildings	state-protected historic sites
14	Baiyunzhuang and the Tomb of Huang Zongxi, Wanstong and Quan Zuwang--Baiyunzhuang	121.531	29.8808	Ming to Qing period	ancient buildings	state-protected historic sites
15	Baiyunzhuang and the Tomb of Huang Zongxi, Wanstong and Quan Zuwang--Huang Zongxi's Tomb	121.211	29.9828	Ming to Qing period	ancient tombs	state-protected historic sites
16	Baiyunzhuang and the Tomb of Huang Zongxi, Wanstong and Quan Zuwang - Wanstong's Tomb	121.546	29.5873	Ming to Qing period	ancient tombs	state-protected historic sites
17	Baiyunzhuang and the Tomb of Huang Zongxi, Wanstong and Quan Zuwang - Quan Zuwang's Tomb	121.536	29.866	Ming to Qing period	ancient tombs	state-protected historic sites
18	Qing'an Huikuan (including Qin's Branch Ancestral Hall)	121.569	29.8785	Ming to Qing period	ancient buildings	state-protected historic sites
19	Miaogou Hou and Heng Province Stone Paikou - Miaogou Hou Stone Paikou	121.68	29.7394	Song to Yuan period	ancient buildings	state-protected historic sites
20	Miaogouhou, Hengsheng Province Stone Pillars - Hengsheng Province Stone Pillars	121.717	29.8608	Song to Yuan period	ancient buildings	state-protected historic sites
21	Baoguo Temple	121.528	29.9864	Song to Yuan period	ancient buildings	state-protected historic sites
22	Ashoka Temple	121.75	29.8525	Song to Yuan period	ancient buildings	state-protected historic sites
23	Tiantong Temple	121.801	29.8102	Ming to Qing period	ancient buildings	state-protected historic sites
24	Ningbo Tianning Temple	121.55	29.8804	Qin to Tang period	ancient buildings	state-protected historic sites
25	Erling Pagoda	121.688	29.7785	Song to Yuan period	ancient buildings	state-protected historic sites
26	Zhenhaikou Sea Defence Site	121.733	29.9647	Ming to Qing period	ancient buildings	state-protected historic sites
27	Tashan Weir	121.358	29.7731	Qin to Tang period	ancient buildings	state-protected historic sites
28	Grand Canal	121.567	29.8791	prehistory to pre-Qin period	ancient buildings	state-protected historic sites
29	Nandu Guangji Bridge	121.445	29.7147	Song to Yuan period	ancient buildings	state-protected historic sites
30	Yuyao Tongji Bridge	121.164	30.0525	Ming to Qing period	ancient buildings	state-protected historic sites
31	Old Site of Zhedong Anti-Japanese Base--Old Site of CPC Zhedong District Committee	121.089	29.8895	modern period	modern important historical sites and representative buildings	state-protected historic sites
32	Old Site of Zhedong Anti-Japanese Base--Old Site of CPC Zhedong District Party Committee	121.41	30.1205	modern period	modern important historical sites and representative buildings	state-protected historic sites
33	Chiang's former residence (including Xikou town complex)	121.289	29.6876	Ming to Qing period	modern important historical sites and representative buildings	state-protected historic sites
34	Longshan Yu's Old Residence Complex	121.559	30.0931	modern period	modern important historical sites and representative buildings	state-protected historic sites
35	Jiangbei Catholic Church	121.567	29.8808	Ming to Qing period	modern important historical sites and representative buildings	state-protected historic sites
36	Qianye Hall	121.563	29.8787	modern period	modern important historical sites and representative buildings	state-protected historic sites
37	The former site of Jintang School	121.433	30.1917	Ming to Qing period	modern important historical sites and representative buildings	state-protected historic sites
38	East Zhejiang Coastal Lighthouse--Qiliyu Lighthouse	121.771	30.0032	Ming to Qing period	modern important historical sites and representative buildings	state-protected historic sites
39	East Zhejiang Coastal Lighthouse--Beiyeoshan Lighthouse	122.27	28.8898	Ming to Qing period	modern important historical sites and representative buildings	state-protected historic sites
40	East Zhejiang Coast Lighthouse--Dongmen Lighthouse	121.978	29.1997	Ming to Qing period	modern important historical sites and representative buildings	state-protected historic sites
41	Ruins of Mingzhou Luocheng (Wangjingmen section)	121.546	29.8825	Qin to Tang period	ancient sites	province-protected historic sites
42	Ruins of Dasongsho Castle	121.793	29.7125	Ming to Qing period	ancient sites	province-protected historic sites
43	Ruins of Juchang Old City	121.396	29.9581	prehistory to pre-Qin period	ancient sites	province-protected historic sites
44	Ruins of Daxie	121.963	29.9248	prehistory to pre-Qin period	ancient sites	province-protected historic sites
45	Ruins of Ningshan Hou	121.463	29.6988	prehistory to pre-Qin period	ancient sites	province-protected historic sites
46	Tongjiaao Ruins	121.234	30.1019	prehistory to pre-Qin period	ancient sites	province-protected historic sites
47	Danyinshidang Site (including Shanwang Temple)	121.383	29.9397	Ming to Qing period	ancient sites	province-protected historic sites
48	Jintoushan Site	121.371	30.0306	prehistory to pre-Qin period	ancient sites	province-protected historic sites
49	Shi Plain Ruins	121.384	30.0348	prehistory to pre-Qin period	ancient sites	province-protected historic sites
50	Tomb of Zhu Ah	121.371	29.8922	Ming to Qing period	ancient tombs	province-protected historic sites
51	Tomb of Sun Zixiu	121.035	29.9066	Song to Yuan period	ancient tombs	province-protected historic sites
52	Zhang Huangyan's Former Residence	121.555	29.884	Ming to Qing period	ancient buildings	province-protected historic sites
53	Bai Liang Bridge	121.398	29.7716	Ming to Qing period	ancient buildings	province-protected historic sites
54	Yuehu Mosque	121.547	29.8753	Ming to Qing period	ancient buildings	province-protected historic sites
55	Xingguang Shen Ancestral Hall	121.492	29.8053	Ming to Qing period	ancient buildings	province-protected historic sites
56	Sanshidong Bridge	121.415	29.8867	Ming to Qing period	ancient buildings	province-protected historic sites
57	Ningbo Drum Tower	121.553	29.8799	Ming to Qing period	ancient buildings	province-protected historic sites
58	Pengshan Pagoda	121.429	29.99	Ming to Qing period	ancient buildings	province-protected historic sites
59	Cicheng Dainaitang and other ancient buildings	121.455	29.9937	Ming to Qing period	ancient buildings	province-protected historic sites
60	Yao River Canal Ferry Group--Qinglin Ferry Port	121.539	29.9147	Ming to Qing period	ancient buildings	province-protected historic sites
61	Yao River Canal Ferry--Li USA Ferry	121.559	29.9222	Ming to Qing period	ancient buildings	province-protected historic sites
62	Yao River Canal Ferry--Mianpu Ferry	121.442	29.9377	Ming to Qing period	ancient buildings	province-protected historic sites
63	Yaojiang Canal Ferry Terminal--Dushen Hall	121.561	29.9189	Ming to Qing period	ancient buildings	province-protected historic sites
64	Fu Qing Di	121.458	29.9918	Ming to Qing period	ancient buildings	province-protected historic sites
65	Zhenhai Houhaitang	121.721	29.974	Ming to Qing period	ancient buildings	province-protected historic sites
66	Ye's Village	121.594	29.971	Ming to Qing period	ancient buildings	province-protected historic sites
67	Zhaotai Mountain Beacon Tower	122.049	29.871	Ming to Qing period	ancient buildings	province-protected historic sites
68	USA USA USA USA USA USA USA USA	121.724	29.8986	Ming to Qing period	ancient buildings	province-protected historic sites
69	USA USA USA USA USA USA USA	121.739	29.9147	Ming to Qing period	ancient buildings	province-protected historic sites
70	USA USA USA USA USA USA USA	121.752	29.9593	Ming to Qing period	ancient buildings	province-protected historic sites
71	USA USA USA USA USA USA USA USA	121.751	29.9575	Ming to Qing period	ancient buildings	province-protected historic sites
72	USA USA USA USA USA USA USA USA USA USA USA USA USA USA USA USA USA USA USA USA USA USA USA USA USA USA USA USA USA	121.574	29.8717	Ming to Qing period	ancient buildings	province-protected historic sites
73	Pan Huoqiao Cai Clan Ancestral Hall	121.593	29.8391	Ming to Qing period	ancient buildings	province-protected historic sites
74	Bihuan Bridge	121.704	29.8486	Ming to Qing period	ancient buildings	province-protected historic sites
75	Gate Tower and Hall of Francium Wang's Former Residence	121.313	29.5119	Ming to Qing period	ancient buildings	province-protected historic sites
76	Fenghua County School	121.412	29.6603	Ming to Qing period	ancient buildings	province-protected historic sites
77	Xiao Wang Temple	121.358	29.7057	Ming to Qing period	ancient buildings	province-protected historic sites
78	Ruifeng Pagoda	121.427	29.6378	Ming to Qing period	ancient buildings	province-protected historic sites
79	Shuangheyan	121.384	30.154	Qin to Tang period	ancient buildings	province-protected historic sites
80	Minghe New Five Rooms	121.39	30.1412	Ming to Qing period	ancient buildings	province-protected historic sites
81	Sun's Ancestral Hall	121.255	30.1247	Ming to Qing period	ancient buildings	province-protected historic sites
82	Linglong Palace	121.46	30.0809	Ming to Qing period	ancient buildings	province-protected historic sites
83	Seven Star Bridge	121.249	30.1311	Ming to Qing period	ancient buildings	province-protected historic sites
84	Siamen Xie Ancestral Hall	121.052	30.1712	Ming to Qing period	ancient buildings	province-protected historic sites
85	Wugui Lou	121.086	29.9183	Ming to Qing period	ancient buildings	province-protected historic sites
86	Chengzhizhuang	121.058	30.165	Ming to Qing period	ancient buildings	province-protected historic sites
87	Wang Shouren Lecture Hall	121.16	30.0529	Ming to Qing period	ancient buildings	province-protected historic sites
88	Shunjiang Building	121.164	30.0528	Ming to Qing period	ancient buildings	province-protected historic sites
89	Baiyun Bridge	121.238	29.8666	Ming to Qing period	ancient buildings	province-protected historic sites
90	West plain stone arch bridge	121.74	29.303	Song to Yuan period	ancient buildings	province-protected historic sites
91	Ninghai Stone Mill Group	121.301	29.3919	Ming to Qing period	ancient buildings	province-protected historic sites
92	Huangtan Three Halls	121.375	29.2994	Ming to Qing period	ancient buildings	province-protected historic sites
93	Wannian Bridge	121.249	29.2955	Ming to Qing period	ancient buildings	province-protected historic sites
94	Wuji Bridge	121.68	29.3272	Ming to Qing period	ancient buildings	province-protected historic sites
95	Hu Clan Ancestral Hall and Chongxing Temple--Hu Clan Ancestral Hall	121.341	29.4789	Ming to Qing period	ancient buildings	province-protected historic sites
96	Hu Clan Ancestral Hall and Chongxing Temple--Chongxing Temple	121.414	29.5052	Ming to Qing period	ancient buildings	province-protected historic sites
97	Chunxi Well	121.876	29.4825	Song to Yuan period	ancient buildings	province-protected historic sites
98	Gongyu Beacons	121.942	29.5137	Ming to Qing period	ancient buildings	province-protected historic sites
99	Yuxian Village	121.954	29.4432	Ming to Qing period	ancient buildings	province-protected historic sites
100	Juexi Street Theatre Pavilion	121.958	29.4787	Ming to Qing period	ancient buildings	province-protected historic sites
101	Shipu City God Temple	121.949	29.2169	Ming to Qing period	ancient buildings	province-protected historic sites
102	Jinji Mountain Fortress	121.86	29.1697	Ming to Qing period	ancient buildings	province-protected historic sites
103	‘Stone Pavilion of ‘Zhong Hao's Remaining Emblem	121.863	29.2016	Ming to Qing period	ancient buildings	province-protected historic sites
104	Dongmen Tianhou Temple	121.954	29.2008	Ming to Qing period	ancient buildings	province-protected historic sites
105	Jianchi Ancestral Hall	121.89	29.4133	Ming to Qing period	ancient buildings	province-protected historic sites
106	Dapeng Mountain Cliff Carving	121.525	30.0657	Song to Yuan period	grotto temples and stone carvings	province-protected historic sites
107	Hu Gongyan Cliff Rock Carving	121.159	30.0708	Ming to Qing period	grotto temples and stone carvings	province-protected historic sites
108	Dabaizhang Rock Painting	121.948	29.1575	Song to Yuan period	grotto temples and stone carvings	province-protected historic sites
109	Ningbo Water Conservancy and Shipping Site Stele--Qingyuan Shaoxing Maritime Transportation Daru Huaqi Thousand Households Stele	121.546	29.8771	Song to Yuan period	grotto temples and stone carvings	province-protected historic sites
110	Ningbo Water Conservancy and Shipping Ruins--Moving and Building the Haidao Capital Cao Transportation Wandoufu Monument	121.546	29.8771	Song to Yuan period	grotto temples and stone carvings	province-protected historic sites
111	Ningbo Water Conservancy and Shipping Ruins--Fengxian Lishi Monument	121.613	30.027	Ming to Qing period	grotto temples and stone carvings	province-protected historic sites
112	Ningbo Water Conservancy and Shipping Ruins--Tianhou Palace Inscription of Ningbo East in Qing Dynasty	121.569	29.8785	Ming to Qing period	grotto temples and stone carvings	province-protected historic sites
113	Weng Wenhao's former residence	121.549	29.8743	modern period	modern important historical sites and representative buildings	province-protected historic sites
114	Former site of Zhongshan Park in Ningbo	121.556	29.8843	modern period	modern important historical sites and representative buildings	province-protected historic sites
115	Former site of Huamei Hospital	121.553	29.892	modern period	modern important historical sites and representative buildings	province-protected historic sites
116	The former site of private Yongjiang Girls' High School	121.56	29.8826	modern period	modern important historical sites and representative buildings	province-protected historic sites
117	Fo Tarsus Room	121.551	29.8839	Ming to Qing period	modern important historical sites and representative buildings	province-protected historic sites
118	Martyrs' Tomb on Siming Mountain in Zhangcun	121.302	29.8247	modern period	modern important historical sites and representative buildings	province-protected historic sites
119	Ningbo People's Hall	121.555	29.8825	modern period	modern important historical sites and representative buildings	province-protected historic sites
120	Former Residence of Sun Chuanzhe	121.557	29.8703	Ming to Qing period	modern important historical sites and representative buildings	province-protected historic sites
121	Former Site of Ningbo Branch of China General Commercial Bank	121.567	29.8811	modern period	modern important historical sites and representative buildings	province-protected historic sites
122	Modern Architectural Complex on the North Bank of the Yangtze River--Ningbo Post Office	121.569	29.8871	Ming to Qing period	modern important historical sites and representative buildings	province-protected historic sites
123	Modern Buildings on the North Bank of the Yangtze River--Xie's Former Site	121.572	29.892	Ming to Qing period	modern important historical sites and representative buildings	province-protected historic sites
124	Modern Buildings on the North Bank of the Yangtze River--British Consulate	121.571	29.8913	Ming to Qing period	modern important historical sites and representative buildings	province-protected historic sites
125	Modern buildings on the north bank of the river--Zhe Customs old site	121.57	29.8889	Ming to Qing period	modern important historical sites and representative buildings	province-protected historic sites
126	Zhu Gui Ancestral Hall, Daboshan, Cicheng, Ningbo	121.444	29.9948	Ming to Qing period	modern important historical sites and representative buildings	province-protected historic sites
127	Former Residence of Bao Yugang	121.636	29.9403	modern period	modern important historical sites and representative buildings	province-protected historic sites
128	Zhu Feng's Former Residence	121.726	29.9602	modern period	modern important historical sites and representative buildings	province-protected historic sites
129	Rui Lu	121.81	29.8982	Ming to Qing period	modern important historical sites and representative buildings	province-protected historic sites
130	Zhang Renya's former residence	121.899	29.8894	Ming to Qing period	modern important historical sites and representative buildings	province-protected historic sites
131	Meishan Salt Farm	122.023	29.7949	modern period	modern important historical sites and representative buildings	province-protected historic sites
132	Zhang Renya's Crown Mound	121.892	29.8861	modern period	modern important historical sites and representative buildings	province-protected historic sites
133	Former Residence of Tong Dizhou	121.68	29.656	Ming to Qing period	modern important historical sites and representative buildings	province-protected historic sites
134	Zhou Yao's former residence	121.666	29.64	Ming to Qing period	modern important historical sites and representative buildings	province-protected historic sites
135	Former Site of Hefeng Yarn Factory	121.577	29.8911	Ming to Qing period	modern important historical sites and representative buildings	province-protected historic sites
136	Lingqiao	121.566	29.8726	modern period	modern important historical sites and representative buildings	province-protected historic sites
137	Sha's Former Residence	121.702	29.6672	modern period	modern important historical sites and representative buildings	province-protected historic sites
138	Ningbo Yanwu Lane, the former site of the General Labour Union	121.569	29.8697	modern period	modern important historical sites and representative buildings	province-protected historic sites
139	Sun Ancestral Hall of Qingyun Clan (including library and council hall)	121.367	29.7071	Ming to Qing period	modern important historical sites and representative buildings	province-protected historic sites
140	Love Day Lodge	121.41	29.659	modern period	modern important historical sites and representative buildings	province-protected historic sites
141	Gezhu Wang Residence	121.147	29.6457	modern period	modern important historical sites and representative buildings	province-protected historic sites
142	Prime Minister's Memorial Hall, the former site of the CKS Library	121.412	29.6637	modern period	modern important historical sites and representative buildings	province-protected historic sites
143	Former site of Wuling School	121.291	29.6886	modern period	modern important historical sites and representative buildings	province-protected historic sites
144	Wang Ren-shu's former residence and tomb	121.313	29.5119	modern period	modern important historical sites and representative buildings	province-protected historic sites
145	Wu Jintang Residence and Tomb	121.383	30.1434	Ming to Qing period	modern important historical sites and representative buildings	province-protected historic sites
146	Longshan Anti-Japanese Bunker Complex	121.565	30.104	modern period	modern important historical sites and representative buildings	province-protected historic sites
147	Xu's Former Residence	121.335	30.1907	modern period	modern important historical sites and representative buildings	province-protected historic sites
148	Yang Xianjiang's former residence	121.173	30.2236	modern period	modern important historical sites and representative buildings	province-protected historic sites
149	Mazhu Horizontal River Water Conservancy and Navigation Facilities--Doumen Old Gate	121.087	30.0591	Ming to Qing period	modern important historical sites and representative buildings	province-protected historic sites
150	Mazhu Henghe Water Conservancy and Navigation Facilities--Doumen New Gate and Boat Lift	121.092	30.0577	Ming to Qing period	modern important historical sites and representative buildings	province-protected historic sites
151	Mazhu Henghe Water Transport Facility - West Henghe Lock and Ship Lifter	121.048	30.0803	Ming to Qing period	modern important historical sites and representative buildings	province-protected historic sites
152	Zhujiang Bridge	121.33	30.0066	modern period	modern important historical sites and representative buildings	province-protected historic sites
153	Pan Tianshou's former residence	121.438	29.3464	Ming to Qing period	modern important historical sites and representative buildings	province-protected historic sites
154	Ninghai Chenghuang Temple (historical site of Wang Xitong Uprising)	121.438	29.2927	Ming to Qing period	modern important historical sites and representative buildings	province-protected historic sites
155	Zuoshi's Former Residence	121.43	29.2941	modern period	modern important historical sites and representative buildings	province-protected historic sites
156	Chen Hanzhang's Former Residence and Tomb	121.903	29.4156	modern period	modern important historical sites and representative buildings	province-protected historic sites
157	Tomb of Ji Zigeng	121.938	29.2331	modern period	modern important historical sites and representative buildings	province-protected historic sites
158	Yao River Water Conservancy and Shipping Facilities and Related Heritage Group--Yao River Lock	121.557	29.9019	modern period	modern important historical sites and representative buildings	province-protected historic sites
159	Yao River Water Conservancy and Shipping Facilities and Related Heritage Group - Pressure Sealing Weir	121.577	29.917	modern period	modern important historical sites and representative buildings	province-protected historic sites
160	Yao River Water Conservancy and Shipping Facilities and Related Heritage Group--Daxi Dam	121.46	29.93	modern period	modern important historical sites and representative buildings	province-protected historic sites
161	Yao River Water Conservancy and Shipping Facilities and Related Heritage Group--Small West Dam	121.461	29.9426	modern period	modern important historical sites and representative buildings	province-protected historic sites
162	Yao River Hydraulic and Navigational Facilities and Related Heritage Group--Pukou Lock	121.229	30.0194	modern period	modern important historical sites and representative buildings	province-protected historic sites
163	Yao River Hydraulic and Navigational Facilities and Related Heritage--Zhanting Sanjiangkou	121.293	30.0138	modern period	modern important historical sites and representative buildings	province-protected historic sites
164	Ancient Monuments of Zuguan Mountain	121.543	29.8656	Qin to Tang period	ancient tombs	municipality-protected historic sites
165	Yanqing Temple	121.557	29.8661	Ming to Qing period	ancient buildings	municipality-protected historic sites
166	Tianfeng Pagoda	121.557	29.8717	modern period	ancient buildings	municipality-protected historic sites
167	Guanzong Temple	121.557	29.8674	modern period	modern important historical sites and representative buildings	municipality-protected historic sites
168	County Temple	121.556	29.8731	Ming to Qing period	ancient buildings	municipality-protected historic sites
169	Fan Residence	121.551	29.8786	Ming to Qing period	ancient buildings	municipality-protected historic sites
170	Near Xin Lou (Sheng's Flower Hall)	121.553	29.8702	Ming to Qing period	ancient buildings	municipality-protected historic sites
171	Ancestral Hall of Secretary He	121.55	29.8737	Ming to Qing period	ancient buildings	municipality-protected historic sites
172	Da Fang Yue Di	121.551	29.8759	Ming to Qing period	ancient buildings	municipality-protected historic sites
173	Yuehu Bridge	121.55	29.8715	Ming to Qing period	ancient buildings	municipality-protected historic sites
174	Wu Residence	121.555	29.8861	Ming to Qing period	ancient buildings	municipality-protected historic sites
175	Yongshui Bridge	121.546	29.8613	Ming to Qing period	ancient buildings	municipality-protected historic sites
176	Goryeo Embassy Site	121.552	29.8773	Song to Yuan period	ancient sites	municipality-protected historic sites
177	Suibukgak	121.546	29.8773	Ming to Qing period	ancient buildings	municipality-protected historic sites
178	Dong Xiaozi Temple	121.537	29.8642	Ming to Qing period	ancient buildings	municipality-protected historic sites
179	Ningbo Plague Farm Site	121.559	29.878	modern period	modern important historical sites and representative buildings	municipality-protected historic sites
180	Site of Ningbo High School of Zhejiang Province (where Dr Sun Yat-sen delivered his speech)	121.556	29.8632	modern period	modern important historical sites and representative buildings	municipality-protected historic sites
181	Jushi Lin	121.55	29.8739	Ming to Qing period	ancient buildings	municipality-protected historic sites
182	Lu's Ancestral Hall	121.557	29.8707	Ming to Qing period	ancient buildings	municipality-protected historic sites
183	Guandi Temple	121.55	29.8738	Ming to Qing period	ancient buildings	municipality-protected historic sites
184	Zhenmingling Temple	121.552	29.873	Ming to Qing period	ancient buildings	municipality-protected historic sites
185	Medicine Emperor Temple	121.559	29.8761	Ming to Qing period	ancient buildings	municipality-protected historic sites
186	Lingying Temple	121.553	29.8691	modern period	modern important historical sites and representative buildings	municipality-protected historic sites
187	Wo Yi Men Urn Ruins	121.559	29.8843	Song to Yuan period	ancient sites	municipality-protected historic sites
188	Wangchun Bridge	121.515	29.8876	Ming to Qing period	ancient buildings	municipality-protected historic sites
189	Teaching Building of Yin County Girls' High School	121.549	29.8702	modern period	modern important historical sites and representative buildings	municipality-protected historic sites
190	Ningbo Chamber of Commerce	121.555	29.8843	modern period	modern important historical sites and representative buildings	municipality-protected historic sites
191	The former site of Hanxiang School	121.555	29.8666	modern period	modern important historical sites and representative buildings	municipality-protected historic sites
192	Former Site of Ningbo Local Committee of CPC during the Revolution (Qiming Girls' High School)	121.556	29.8758	modern period	modern important historical sites and representative buildings	municipality-protected historic sites
193	Li Ancestral Hall	121.555	29.8709	modern period	modern important historical sites and representative buildings	municipality-protected historic sites
194	Gaoqiao	121.461	29.9103	Ming to Qing period	ancient buildings	municipality-protected historic sites
195	Huanggulin Ancient Architectural Complex	121.439	29.8356	Ming to Qing period	ancient buildings	municipality-protected historic sites
196	Lukeo Cliff Rock Carving Group	121.164	29.7739	Song to Yuan period	grotto temples and stone carvings	municipality-protected historic sites
197	Revolutionary Martyrs' Tomb and Monument at Houtuqiao	121.458	29.8898	modern period	modern important historical sites and representative buildings	municipality-protected historic sites
198	Huiming Bridge	121.396	29.7804	Ming to Qing period	ancient buildings	municipality-protected historic sites
199	Longguan Pai Fang Group	121.32	29.7731	Ming to Qing period	ancient buildings	municipality-protected historic sites
200	Tujia Tomb Road Stone Carvings	121.424	29.9111	Ming to Qing period	ancient tombs	municipality-protected historic sites
201	‘Jukui Li’ stone tablet	121.442	29.7972	Ming to Qing period	ancient buildings	municipality-protected historic sites
202	Imperial Monument of Emperor Huizong of Song Dynasty	121.457	29.8761	Song to Yuan period	grotto temples and stone carvings	municipality-protected historic sites
203	Wangsu Tomb Road	121.413	29.8855	Song to Yuan period	ancient tombs	municipality-protected historic sites
204	Dongqiao	121.396	29.7804	Ming to Qing period	ancient buildings	municipality-protected historic sites
205	Ancestral Residence of Quan Zuwang	121.415	29.784	Ming to Qing period	ancient buildings	municipality-protected historic sites
206	‘Cliff Carving of ‘Yuanji on the Top	121.287	29.7987	Ming to Qing period	grotto temples and stone carvings	municipality-protected historic sites
207	Zhou Hongyu's Tomb Path Stone Carving	121.503	29.8593	Ming to Qing period	grotto temples and stone carvings	municipality-protected historic sites
208	Wuling Ancient Road	121.386	29.9044	Ming to Qing period	ancient sites	municipality-protected historic sites
209	Henggangan Ruins	121.402	29.8201	prehistory to pre-Qin period	ancient sites	municipality-protected historic sites
210	Lujiaqiao Site	121.406	29.8211	prehistory to pre-Qin period	ancient sites	municipality-protected historic sites
211	Hongshuiwan Ancient Pond Site	121.365	29.7763	Song to Yuan period	ancient sites	municipality-protected historic sites
212	Ma'angang Gushidang Site	121.359	29.7756	Qin to Tang period	ancient sites	municipality-protected historic sites
213	Sheung Wah Shan Ancient Stone Hanging Site	121.34	29.796	Song to Yuan period	ancient sites	municipality-protected historic sites
214	Ancient Shidang Pathway Site in Shanghuashan	121.34	29.796	Song to Yuan period	ancient sites	municipality-protected historic sites
215	The Ancient Site of Tianzidang	121.339	29.7814	Ming to Qing period	ancient sites	municipality-protected historic sites
216	Ancient Site of Huisha Gate	121.358	29.7753	Song to Yuan period	ancient sites	municipality-protected historic sites
217	Sporadic Rock Carvings such as Lu Colum Pai Fang	121.408	29.9125	Ming to Qing period	ancient tombs	municipality-protected historic sites
218	Tomb Road of Chen Zongwen	121.384	29.8937	Ming to Qing period	ancient tombs	municipality-protected historic sites
219	Yang Shangshu's House	121.45	29.8084	Ming to Qing period	ancient buildings	municipality-protected historic sites
220	The ‘Seven Villages Resort’ Pavilion	121.426	29.7878	Ming to Qing period	ancient buildings	municipality-protected historic sites
221	Zhou Ancestral Hall	121.497	29.865	Ming to Qing period	ancient buildings	municipality-protected historic sites
222	Zhou Wei Residence	121.484	29.8628	Ming to Qing period	ancient buildings	municipality-protected historic sites
223	Rising Yongji Bridge	121.486	29.9006	Ming to Qing period	ancient buildings	municipality-protected historic sites
224	Yan Shuang Pavilion	121.374	29.8588	Ming to Qing period	ancient buildings	municipality-protected historic sites
225	Yongqing Bridge	121.265	29.8891	Ming to Qing period	ancient buildings	municipality-protected historic sites
226	Mudchiyan	121.379	29.8667	Qin to Tang period	ancient buildings	municipality-protected historic sites
227	Raccoon Bridge	121.398	29.859	Song to Yuan period	ancient buildings	municipality-protected historic sites
228	Gudong Bridge	121.344	29.8588	Song to Yuan period	ancient buildings	municipality-protected historic sites
229	Wan'an Bridge	121.403	29.8648	Song to Yuan period	ancient buildings	municipality-protected historic sites
230	Qingmai Jintang and Ancient Bridges	121.434	29.8709	Qin to Tang period	ancient buildings	municipality-protected historic sites
231	The Royal Historian's House	121.403	29.8272	Ming to Qing period	ancient buildings	municipality-protected historic sites
232	Chen Ancestral Hall and stone carvings	121.426	29.8379	Ming to Qing period	ancient buildings	municipality-protected historic sites
233	Wen Ancestral Hall	121.42	29.8252	Ming to Qing period	ancient buildings	municipality-protected historic sites
234	Yangzheng Hall	121.359	29.7745	Ming to Qing period	ancient buildings	municipality-protected historic sites
235	Gwangxi Bridge	121.364	29.7784	Ming to Qing period	ancient buildings	municipality-protected historic sites
236	Chinese Quince Ancestral Temple	121.38	29.8247	Ming to Qing period	ancient buildings	municipality-protected historic sites
237	Zhangshui Wan'an Bridge	121.287	29.8362	Ming to Qing period	ancient buildings	municipality-protected historic sites
238	Stone Carvings in Front of Chai Jing's Tomb	121.387	29.9046	Ming to Qing period	grotto temples and stone carvings	municipality-protected historic sites
239	Scattered Rock Carvings in Heji Village	121.429	29.9085	Ming to Qing period	grotto temples and stone carvings	municipality-protected historic sites
240	Maojiadang Site and Rock Carvings	121.341	29.7959	Song to Yuan period	grotto temples and stone carvings	municipality-protected historic sites
241	Former Site of Venerable Yuan Ying's Lodge	121.491	29.8994	modern period	modern important historical sites and representative buildings	municipality-protected historic sites
242	Site of Lengwan Public House	121.325	29.9042	modern period	modern important historical sites and representative buildings	municipality-protected historic sites
243	Ruins of Yuanshigou Public House	121.319	29.916	modern period	modern important historical sites and representative buildings	municipality-protected historic sites
244	Fan Chunyuan's Tomb	121.426	29.9115	modern period	modern important historical sites and representative buildings	municipality-protected historic sites
245	Ruins of Zhu Hongshan Public House	121.398	29.9007	modern period	modern important historical sites and representative buildings	municipality-protected historic sites
246	Tomb of Fan Wenhu	121.384	29.8947	modern period	modern important historical sites and representative buildings	municipality-protected historic sites
247	Tomb of Xie Daohui, a Candidate of the Imperial Examination	121.407	29.8865	modern period	modern important historical sites and representative buildings	municipality-protected historic sites
248	Guangdean	121.457	29.8761	modern period	modern important historical sites and representative buildings	municipality-protected historic sites
249	Yinshan Martyrs' Monument	121.405	29.8953	modern period	modern important historical sites and representative buildings	municipality-protected historic sites
250	Yongbong Pavilion	121.369	29.7515	modern period	modern important historical sites and representative buildings	municipality-protected historic sites
251	Chen Xiaoyun Martyrs' Tomb	121.386	29.834	modern period	modern important historical sites and representative buildings	municipality-protected historic sites
252	Huaxingtang Ruins	121.38	29.8189	modern period	modern important historical sites and representative buildings	municipality-protected historic sites
253	Huangniranggang Trench Site	121.253	29.8277	modern period	modern important historical sites and representative buildings	municipality-protected historic sites
254	Forty-one Military Trench	121.226	29.8349	modern period	modern important historical sites and representative buildings	municipality-protected historic sites
255	Ruins of Rear Hospital of Zhedong Guerrillas	121.197	29.7767	modern period	modern important historical sites and representative buildings	municipality-protected historic sites
256	Lan Bixuan Martyrs' Cemetery	121.164	29.7751	modern period	modern important historical sites and representative buildings	municipality-protected historic sites
257	Old Site of Yin County Communist Labour University	121.286	29.8357	modern period	modern important historical sites and representative buildings	municipality-protected historic sites
258	The former site of Siming Mountain Gun Repair General Office	121.248	29.7953	modern period	modern important historical sites and representative buildings	municipality-protected historic sites
259	Li Min Martyrs Old Residence	121.29	29.7439	modern period	modern important historical sites and representative buildings	municipality-protected historic sites
260	USA USA	121.432	29.7889	Qin to Tang period	ancient buildings	municipality-protected historic sites
261	Slanting Heights Terraces	121.339	29.8964	Song to Yuan period	others	municipality-protected historic sites
262	Huang Gonglin Temple	121.442	29.8321	Ming to Qing period	ancient buildings	municipality-protected historic sites
263	Xu Ancestral Hall in Xiyanggang	121.425	29.8355	Ming to Qing period	ancient buildings	municipality-protected historic sites
264	Japuzhuang	121.493	29.9141	Ming to Qing period	ancient buildings	municipality-protected historic sites
265	Suspension Bridge	121.365	29.7671	modern period	modern important historical sites and representative buildings	municipality-protected historic sites
266	Jiu Long Hui Jin Tomb	121.49	29.9144	Qin to Tang period	ancient tombs	municipality-protected historic sites
267	Sanzhong Tomb	121.445	29.9914	Ming to Qing period	ancient tombs	municipality-protected historic sites
268	Bazhiqiao Primitive Society Site	121.428	30.0221	prehistory to pre-Qin period	ancient sites	municipality-protected historic sites
269	Guo Tangao Ancient Kiln Site	121.422	30.0272	Qin to Tang period	ancient sites	municipality-protected historic sites
270	Yu Family Ancient Architecture	121.461	29.9905	Ming to Qing period	ancient buildings	municipality-protected historic sites
271	Zhu Hongshan Revolutionary Martyrs' Tomb	121.458	29.9981	modern period	modern important historical sites and representative buildings	municipality-protected historic sites
272	Former French Constable's Office and Engineering Bureau	121.567	29.882	Ming to Qing period	modern important historical sites and representative buildings	municipality-protected historic sites
273	Ying Residence	121.46	29.9957	Ming to Qing period	ancient buildings	municipality-protected historic sites
274	Zhou Xinfang's Former Residence (Family Ancestral Hall)	121.454	29.9873	modern period	modern important historical sites and representative buildings	municipality-protected historic sites
275	Ling Mansion - Taiping Heavenly Kingdom Garrison Office	121.455	29.9864	Ming to Qing period	ancient buildings	municipality-protected historic sites
276	Taiping Heavenly Kingdom Public Hall	121.455	29.9877	Ming to Qing period	ancient buildings	municipality-protected historic sites
277	Jiangjiaao Shi Wengzhong (now moved to Zhu Gui Ancestral Hall)	121.458	30.0087	Song to Yuan period	grotto temples and stone carvings	municipality-protected historic sites
278	Yunhu Kiln	121.445	30.0408	Qin to Tang period	ancient sites	municipality-protected historic sites
279	Former Residence of Ying Xiu Ren	121.452	29.9654	modern period	modern important historical sites and representative buildings	municipality-protected historic sites
280	Shao Tsuen Lin's Former Residence	121.538	29.9441	modern period	modern important historical sites and representative buildings	municipality-protected historic sites
281	Tongjia Brick Carving Platform Gate	121.577	29.9594	Ming to Qing period	ancient buildings	municipality-protected historic sites
282	Shi Gu Pavilion	121.46	29.9974	Ming to Qing period	ancient buildings	municipality-protected historic sites
283	No.79, Zhonghua Road, Cicheng	121.453	29.9943	Ming to Qing period	ancient buildings	municipality-protected historic sites
284	Mansion No.24, Taihu Road, Cicheng	121.461	29.9938	Ming to Qing period	ancient buildings	municipality-protected historic sites
285	Mansion No.10, Guanghua Road, Cicheng	121.458	29.9865	Ming to Qing period	ancient buildings	municipality-protected historic sites
286	Residence of Zhou Yangshan, Cicheng	121.455	29.9927	modern period	modern important historical sites and representative buildings	municipality-protected historic sites
287	Cicheng Wangqiao	121.406	30.0014	Song to Yuan period	ancient buildings	municipality-protected historic sites
288	Cicheng Guotang Bridge	121.4	30.0031	Song to Yuan period	ancient buildings	municipality-protected historic sites
289	Xinma Lane Modern Building Complex	121.568	29.891	modern period	modern important historical sites and representative buildings	municipality-protected historic sites
290	Bao Residence	121.567	29.8925	modern period	modern important historical sites and representative buildings	municipality-protected historic sites
291	Modern Shikumen Residence	121.566	29.8856	modern period	modern important historical sites and representative buildings	municipality-protected historic sites
292	Old Comfort House	121.564	29.8841	modern period	modern important historical sites and representative buildings	municipality-protected historic sites
293	Qian Sule's Former Residence	121.577	29.8728	Ming to Qing period	ancient buildings	municipality-protected historic sites
294	Rainbow Pavilion	121.576	29.8728	Ming to Qing period	ancient buildings	municipality-protected historic sites
295	Yuai Ancestral Hall	121.59	29.8903	Ming to Qing period	ancient buildings	municipality-protected historic sites
296	Tranquility House	121.634	29.8766	Ming to Qing period	ancient buildings	municipality-protected historic sites
297	Water Tower	121.574	29.8653	modern period	modern important historical sites and representative buildings	municipality-protected historic sites
298	Wang Mansion	121.577	29.8733	modern period	modern important historical sites and representative buildings	municipality-protected historic sites
299	Chen Family Wall Gate	121.574	29.8731	modern period	modern important historical sites and representative buildings	municipality-protected historic sites
300	Ancient Ruins of Qianao	121.589	29.7278	prehistory to pre-Qin period	ancient sites	municipality-protected historic sites
301	Jinji Weir and Jinji Bridge	121.723	29.6725	Ming to Qing period	ancient buildings	municipality-protected historic sites
302	Yu Yonglin's Tomb Road Stone Carving	121.733	29.8686	Ming to Qing period	ancient tombs	municipality-protected historic sites
303	Ci Fei Temple	121.564	29.7841	Ming to Qing period	ancient buildings	municipality-protected historic sites
304	Taibai Temple	121.782	29.7932	Ming to Qing period	ancient buildings	municipality-protected historic sites
305	Wang Yinglin's Tomb Road	121.742	29.8686	Song to Yuan period	ancient tombs	municipality-protected historic sites
306	Dahanshan Bridge	121.728	29.8325	Ming to Qing period	ancient buildings	municipality-protected historic sites
307	Shi Mizhong's Tomb Path Rock Carving	121.719	29.8628	Song to Yuan period	grotto temples and stone carvings	municipality-protected historic sites
308	Stone Carving in front of Shizhongsi Mountain Tomb	121.715	29.8017	Song to Yuan period	grotto temples and stone carvings	municipality-protected historic sites
309	Longwangtang Military Ruins	121.651	29.6689	Ming to Qing period	ancient sites	municipality-protected historic sites
310	Shishanlang Ancient Shidang Site	121.7	29.8297	Song to Yuan period	ancient sites	municipality-protected historic sites
311	Dongjiajiao Site	121.518	29.7181	prehistory to pre-Qin period	ancient sites	municipality-protected historic sites
312	Fan Qin's Tomb	121.475	29.7403	Ming to Qing period	ancient tombs	municipality-protected historic sites
313	Yuquan Pavilion	121.77	29.7634	Ming to Qing period	ancient buildings	municipality-protected historic sites
314	Dalingxia Qiaotou	121.792	29.7653	Ming to Qing period	ancient buildings	municipality-protected historic sites
315	Ancient Well of Si Er Fang	121.737	29.8486	Ming to Qing period	ancient buildings	municipality-protected historic sites
316	USA USA Kyaukphyu Bridge	121.701	29.8493	Ming to Qing period	ancient buildings	municipality-protected historic sites
317	Gold Price Bridge	121.626	29.8444	Ming to Qing period	ancient buildings	municipality-protected historic sites
318	Yu Clan Ancestral Hall	121.546	29.7169	Ming to Qing period	ancient buildings	municipality-protected historic sites
319	Lotus Pond	121.492	29.7246	Ming to Qing period	ancient buildings	municipality-protected historic sites
320	Chen Ancestral Hall	121.491	29.7254	Song to Yuan period	ancient buildings	municipality-protected historic sites
321	Village Clinic	121.491	29.7254	Ming to Qing period	ancient buildings	municipality-protected historic sites
322	Ding Bridge	121.582	29.7817	Song to Yuan period	ancient buildings	municipality-protected historic sites
323	Wulong Bridge	121.56	29.7131	Ming to Qing period	ancient buildings	municipality-protected historic sites
324	Gandun Temple and Stone Carvings	121.567	29.8061	Ming to Qing period	ancient buildings	municipality-protected historic sites
325	Tiantong Forestry Stone Carving	121.795	29.8079	Ming to Qing period	grotto temples and stone carvings	municipality-protected historic sites
326	Feilaifeng Cliff Rock Carving	121.797	29.81	modern period	grotto temples and stone carvings	municipality-protected historic sites
327	Wuxin Cave Cliff Carving	121.778	29.8097	modern period	grotto temples and stone carvings	municipality-protected historic sites
328	Guanyin Cave	121.796	29.8103	modern period	grotto temples and stone carvings	municipality-protected historic sites
329	Guanyin Cave Water and Moon Pavilion	121.796	29.8103	modern period	grotto temples and stone carvings	municipality-protected historic sites
330	Yang Jiyuan Tomb	121.821	29.7361	modern period	modern important historical sites and representative buildings	municipality-protected historic sites
331	Sha Wenxu Martyrs' Tomb	121.707	29.6667	modern period	modern important historical sites and representative buildings	municipality-protected historic sites
332	Tong Meifang Tomb	121.672	29.6394	modern period	modern important historical sites and representative buildings	municipality-protected historic sites
333	Tong Zhonglian Tomb	121.664	29.6508	modern period	modern important historical sites and representative buildings	municipality-protected historic sites
334	Reed Guangfu Tomb	121.776	29.775	modern period	modern important historical sites and representative buildings	municipality-protected historic sites
335	Chen Zheyao Tomb	121.812	29.8	modern period	modern important historical sites and representative buildings	municipality-protected historic sites
336	Feng Yi Men Architecture and Sculpture	121.811	29.7744	modern period	modern important historical sites and representative buildings	municipality-protected historic sites
337	Tomb Pagoda of Mrs Hong Li	121.736	29.8708	Ming to Qing period	modern important historical sites and representative buildings	municipality-protected historic sites
338	Fire House of Po Block Fire Fighting Association	121.736	29.8481	modern period	modern important historical sites and representative buildings	municipality-protected historic sites
339	Tomb of Master Higu	121.749	29.8526	modern period	modern important historical sites and representative buildings	municipality-protected historic sites
340	Cai Renchu's Tomb	121.708	29.8491	modern period	modern important historical sites and representative buildings	municipality-protected historic sites
341	Moon Bridge	121.63	29.7751	modern period	modern important historical sites and representative buildings	municipality-protected historic sites
342	Dusk and Morning Bridge	121.579	29.7694	modern period	modern important historical sites and representative buildings	municipality-protected historic sites
343	Zhong'an Pagoda	121.62	29.7136	modern period	modern important historical sites and representative buildings	municipality-protected historic sites
344	Zhengshi Building	121.605	29.7278	modern period	modern important historical sites and representative buildings	municipality-protected historic sites
345	Ningbo Gang Yan Clan Complex	121.539	29.8133	Ming to Qing period	modern important historical sites and representative buildings	municipality-protected historic sites
346	Li Huili's Former Residence	121.531	29.817	Ming to Qing period	modern important historical sites and representative buildings	municipality-protected historic sites
347	Migu Zufa Pagoda	121.797	29.8103	modern period	modern important historical sites and representative buildings	municipality-protected historic sites
348	A Shou Fang	121.798	29.8092	modern period	modern important historical sites and representative buildings	municipality-protected historic sites
349	Zhenshou Bridge	121.798	29.8092	modern period	modern important historical sites and representative buildings	municipality-protected historic sites
350	Xu Ancestral Hall	121.541	29.8736	modern period	modern important historical sites and representative buildings	municipality-protected historic sites
351	Yujangshan Kiln Site	121.623	29.7386	Qin to Tang period	ancient sites	municipality-protected historic sites
352	Sha's Five Heroes Mausoleum	121.654	29.7975	modern period	modern important historical sites and representative buildings	municipality-protected historic sites
353	Fangqiao City Gate	121.79	29.7109	Ming to Qing period	ancient buildings	municipality-protected historic sites
354	Tingxiling Ancient Post Road	121.617	29.7177	Ming to Qing period	ancient sites	municipality-protected historic sites
355	Ma Youyou Ancestral Residence	121.79	29.6927	Ming to Qing period	ancient buildings	municipality-protected historic sites
356	Ancient Road of Sayashi Ridge and Remains of Ming and Qing Dynasty Coastal Defence	121.801	29.7478	Ming to Qing period	ancient sites	municipality-protected historic sites
357	Yuan Family Ancestral Hall	121.509	29.7186	Ming to Qing period	ancient buildings	municipality-protected historic sites
358	Shao Bai Ling Ancient Road	121.753	29.8159	Ming to Qing period	ancient sites	municipality-protected historic sites
359	Ancient Kiln Site in Shangshui Yaoao	121.686	29.7531	Qin to Tang period	ancient sites	municipality-protected historic sites
360	Patto Dongtian Grotto	121.675	29.7703	Song to Yuan period	ancient buildings	municipality-protected historic sites
361	Zhongying Temple	121.706	29.7714	Ming to Qing period	ancient buildings	municipality-protected historic sites
362	Yuewang Temple (Watermelon Temple)	121.643	29.7882	Song to Yuan period	ancient buildings	municipality-protected historic sites
363	Tang Dynasty Celadon Kiln Site	121.515	30.0195	Qin to Tang period	ancient sites	municipality-protected historic sites
364	Drum Tower	121.725	29.9595	Ming to Qing period	ancient buildings	municipality-protected historic sites
365	Zhaobao Mountain (Great Hall on the Mountain)	121.732	29.9655	Ming to Qing period	ancient buildings	municipality-protected historic sites
366	Hetou Martyrs' Cemetery	121.554	30.0538	modern period	modern important historical sites and representative buildings	municipality-protected historic sites
367	Pavilion of Father and Son Scholar	121.603	30.015	Ming to Qing period	ancient buildings	municipality-protected historic sites
368	Moonhole Gate of Crabpo	121.617	30.0412	Ming to Qing period	ancient buildings	municipality-protected historic sites
369	Risinya Ming Dynasty Stone Pai Lau	121.602	30.0031	Ming to Qing period	ancient buildings	municipality-protected historic sites
370	Haji Ancestral Bridge	121.572	29.9639	Ming to Qing period	ancient buildings	municipality-protected historic sites
371	Shaw's Former Residence	121.656	29.9274	modern period	modern important historical sites and representative buildings	municipality-protected historic sites
372	Zhu Renfang Big House	121.724	29.959	Ming to Qing period	ancient buildings	municipality-protected historic sites
373	Dacheng Hall of Confucius Temple	121.726	29.9607	Ming to Qing period	ancient buildings	municipality-protected historic sites
374	Dushen Temple Theatre	121.61	30.0351	modern period	modern important historical sites and representative buildings	municipality-protected historic sites
375	Xu Mansion (District Committee Organ Compound)	121.723	29.957	modern period	modern important historical sites and representative buildings	municipality-protected historic sites
376	Fu Mansion (Fu Qianyue Room)	121.726	29.9562	modern period	modern important historical sites and representative buildings	municipality-protected historic sites
377	Anti-Japanese bunker group	121.727	29.9611	modern period	modern important historical sites and representative buildings	municipality-protected historic sites
378	Jiaochuan academy pagoda	121.726	29.9599	Ming to Qing period	ancient buildings	municipality-protected historic sites
379	Monument to the Fallen Soldiers of the Anti-Japanese War	121.731	29.9638	modern period	modern important historical sites and representative buildings	municipality-protected historic sites
380	Former Residence of Liu Liansan	121.627	29.9832	modern period	modern important historical sites and representative buildings	municipality-protected historic sites
381	Fish Mountain Ruins	121.56	30.0378	prehistory to pre-Qin period	ancient sites	municipality-protected historic sites
382	Ruins of Wugu Mountain	121.565	30.0368	prehistory to pre-Qin period	ancient sites	municipality-protected historic sites
383	Ying Family Site	121.551	30.0299	prehistory to pre-Qin period	ancient sites	municipality-protected historic sites
384	Changshan Bridge	121.751	29.9258	Ming to Qing period	ancient buildings	municipality-protected historic sites
385	The Old Site of Weidou Primary School	121.752	29.9532	modern period	modern important historical sites and representative buildings	municipality-protected historic sites
386	Le Ancestral Hall	121.777	29.8787	Ming to Qing period	ancient buildings	municipality-protected historic sites
387	Seoam Temple Sutra Pavilion	121.881	29.8388	Ming to Qing period	ancient buildings	municipality-protected historic sites
388	Xiang Ancestral Hall	121.957	29.8857	Ming to Qing period	ancient buildings	municipality-protected historic sites
389	Changsha Ting Temple	121.969	29.8083	Ming to Qing period	ancient buildings	municipality-protected historic sites
390	Yunsummer Temple Rear Hall	121.901	29.8399	Ming to Qing period	ancient buildings	municipality-protected historic sites
391	Chen Hua Zhou Family Ancestral Hall	121.875	29.8981	Ming to Qing period	ancient buildings	municipality-protected historic sites
392	Former Residence of Xu Beam in Dongao Mountain	121.821	29.864	modern period	modern important historical sites and representative buildings	municipality-protected historic sites
393	Wang Kun Martyrs' Tomb	121.326	29.5236	modern period	modern important historical sites and representative buildings	municipality-protected historic sites
394	Stone Town	121.605	29.5567	Ming to Qing period	ancient buildings	municipality-protected historic sites
395	Zhou Tan You's Tomb	121.412	29.6638	modern period	modern important historical sites and representative buildings	municipality-protected historic sites
396	Ju Jing Bridge	121.5	29.6908	Ming to Qing period	ancient buildings	municipality-protected historic sites
397	Fuxing Bridge	121.329	29.5169	Ming to Qing period	ancient buildings	municipality-protected historic sites
398	Jin Zhong Pagoda	121.438	29.6892	Ming to Qing period	ancient buildings	municipality-protected historic sites
399	Wanwan Pagoda	121.426	29.7144	Ming to Qing period	ancient buildings	municipality-protected historic sites
400	Shoufeng Pagoda	121.404	29.7366	Qin to Tang period	ancient buildings	municipality-protected historic sites
401	Peifeng Pagoda	121.45	29.5253	Ming to Qing period	ancient buildings	municipality-protected historic sites
402	Tianfeng Pagoda	121.49	29.6878	Ming to Qing period	ancient buildings	municipality-protected historic sites
403	Dai Biao Yuan's Tomb	121.239	29.6025	Song to Yuan period	ancient tombs	municipality-protected historic sites
404	Zhuo Lanfang Martyr's Residence	121.701	29.6112	modern period	modern important historical sites and representative buildings	municipality-protected historic sites
405	Zhuo Kaize Martyrs' Residence and Tomb	121.701	29.6141	Ming to Qing period	modern important historical sites and representative buildings	municipality-protected historic sites
406	Fenghua Yin County Old Town	121.567	29.6963	prehistory to pre-Qin period	ancient tombs	municipality-protected historic sites
407	Lu Hong Xiaozi Gate Tower	121.423	29.6624	Ming to Qing period	ancient buildings	municipality-protected historic sites
408	Hongxi Wang Ancestral Hall	121.487	29.5417	Ming to Qing period	ancient buildings	municipality-protected historic sites
409	Listening to Yi Hall	121.193	29.6847	Ming to Qing period	ancient buildings	municipality-protected historic sites
410	Shangbai Xu Ancestral Hall	121.272	29.6935	Ming to Qing period	ancient buildings	municipality-protected historic sites
411	Mao Bangchu's Old Residence	121.24	29.5995	modern period	modern important historical sites and representative buildings	municipality-protected historic sites
412	Wang Shihe's Old Residence	121.283	29.6858	modern period	modern important historical sites and representative buildings	municipality-protected historic sites
413	Catholic Church	121.416	29.6598	Ming to Qing period	modern important historical sites and representative buildings	municipality-protected historic sites
414	Monstrous Mountain Temple	121.319	29.7003	Ming to Qing period	ancient buildings	municipality-protected historic sites
415	Lengxi Song Ancestral Hall	121.452	29.5723	Ming to Qing period	ancient buildings	municipality-protected historic sites
416	Fenglu Villa	121.41	29.6626	modern period	modern important historical sites and representative buildings	municipality-protected historic sites
417	Sun Hegao's Old Residence	121.369	29.7058	modern period	modern important historical sites and representative buildings	municipality-protected historic sites
418	Mao Fumei's Old Residence	121.238	29.598	Ming to Qing period	modern important historical sites and representative buildings	municipality-protected historic sites
419	Qixiakeng Ancient Road	121.159	29.6951	Qin to Tang period	ancient sites	municipality-protected historic sites
420	Xijin Street Building	121.31	29.6592	Ming to Qing period	ancient buildings	municipality-protected historic sites
421	Yunxi Temple	121.375	29.7167	Ming to Qing period	ancient buildings	municipality-protected historic sites
422	Jingde School	121.477	29.7573	Ming to Qing period	ancient buildings	municipality-protected historic sites
423	Mao Sicheng's Ancestral and Former Residence	121.24	29.5976	Ming to Qing period	ancient buildings	municipality-protected historic sites
424	Ilsan Pavilion	121.247	29.688	modern period	ancient buildings	municipality-protected historic sites
425	Kapao Lu Clan Ancestral Hall	121.63	29.6225	Ming to Qing period	ancient buildings	municipality-protected historic sites
426	Celery Lodge	121.403	29.6556	modern period	modern important historical sites and representative buildings	municipality-protected historic sites
427	The former site of the Japanese military police stationed in Bengbu	121.41	29.6616	modern period	modern important historical sites and representative buildings	municipality-protected historic sites
428	The former site of the school in Ling	121.174	29.6383	modern period	modern important historical sites and representative buildings	municipality-protected historic sites
429	Xikou Jiang's Ancestral Tomb Group	121.273	29.6872	Ming to Qing period	ancient tombs	municipality-protected historic sites
430	Qixiakeng Qiaocheng Gate of Heaven	121.168	29.6934	Ming to Qing period	ancient buildings	municipality-protected historic sites
431	Cao Wang Temple	121.606	29.6047	Ming to Qing period	ancient buildings	municipality-protected historic sites
432	Gate of Gate of Gate of Horse Head Old Wine Shop	121.658	29.5813	Ming to Qing period	ancient buildings	municipality-protected historic sites
433	Wang's House in Xiawangdu	121.448	29.7753	modern period	ancient buildings	municipality-protected historic sites
434	Tomb of Revolutionary Martyrs in Huotan	121.102	29.6817	modern period	modern important historical sites and representative buildings	municipality-protected historic sites
435	Former Residence of Jiang Xiaosian	121.286	29.6916	modern period	modern important historical sites and representative buildings	municipality-protected historic sites
436	Zhou Yongsheng's Old Residence	121.5	29.6673	modern period	modern important historical sites and representative buildings	municipality-protected historic sites
437	Taiji House in Wu Jia Bu	121.52	29.5707	modern period	modern important historical sites and representative buildings	municipality-protected historic sites
438	Wang Caiyun's Former Residence	121.412	29.7162	modern period	modern important historical sites and representative buildings	municipality-protected historic sites
439	Mabu Longshan Kiln Site	121.034	30.0616	Qin to Tang period	ancient sites	municipality-protected historic sites
440	Pavilion of the Four Sages	121.159	30.0524	Ming to Qing period	ancient buildings	municipality-protected historic sites
441	Dongcheng Site	121.343	29.97	prehistory to pre-Qin period	ancient sites	municipality-protected historic sites
442	Jiu Juan Ling Kiln Site	121.191	30.1344	Qin to Tang period	ancient sites	municipality-protected historic sites
443	Li Jiata Boardwalk	121.218	29.8711	Ming to Qing period	ancient buildings	municipality-protected historic sites
444	Xian Sheng Temple Theatre	121.237	29.8673	Ming to Qing period	ancient buildings	municipality-protected historic sites
445	Zaifu Di	121.16	30.0483	Ming to Qing period	ancient buildings	municipality-protected historic sites
446	‘Stone Square of ‘Gaofengqiangu	121.188	30.1613	Ming to Qing period	ancient buildings	municipality-protected historic sites
447	Qi Shaobao Ancestral Hall	121.004	30.1599	Ming to Qing period	ancient buildings	municipality-protected historic sites
448	Bachelor's Bridge	121.38	29.9431	Ming to Qing period	ancient buildings	municipality-protected historic sites
449	Reconstruction of the former site of the revolutionary armed forces in Siming Mountain	121.282	29.9131	modern period	modern important historical sites and representative buildings	municipality-protected historic sites
450	Admonition Square	121.161	30.0238	Ming to Qing period	ancient buildings	municipality-protected historic sites
451	Zhao Kao Gu Ancestral Hall	121.163	30.0491	Ming to Qing period	ancient buildings	municipality-protected historic sites
452	Huang's Wall Gate	121.161	30.0579	Ming to Qing period	ancient buildings	municipality-protected historic sites
453	Si Ming Pavilion	121.158	30.0517	Ming to Qing period	ancient buildings	municipality-protected historic sites
454	Zhu Shunshui Memorial Hall	121.161	30.0524	Ming to Qing period	ancient buildings	municipality-protected historic sites
455	Longquan Temple	121.161	30.0518	Ming to Qing period	ancient buildings	municipality-protected historic sites
456	Scholar's House	121.05	30.1678	Ming to Qing period	ancient buildings	municipality-protected historic sites
457	Abbot's Monument	121.023	30.0361	Song to Yuan period	grotto temples and stone carvings	municipality-protected historic sites
458	Guandi Hall	120.997	30.0774	modern period	ancient buildings	municipality-protected historic sites
459	replica bags china Mountain Ruins	121.371	29.9706	prehistory to pre-Qin period	ancient sites	municipality-protected historic sites
460	Chanyue Temple	121.31	29.956	Ming to Qing period	ancient buildings	municipality-protected historic sites
461	Shuzitang	121.036	29.7376	Ming to Qing period	ancient buildings	municipality-protected historic sites
462	Dafang Bridge	121.165	29.8866	Ming to Qing period	ancient buildings	municipality-protected historic sites
463	Wenchang Pavilion	121.159	30.0528	Ming to Qing period	ancient buildings	municipality-protected historic sites
464	Yue Hall	121.125	30.1212	Ming to Qing period	ancient buildings	municipality-protected historic sites
465	Fu Ancestral Hall	121.089	30.1428	Ming to Qing period	ancient buildings	municipality-protected historic sites
466	Nanshunsheng	121.064	30.1717	Ming to Qing period	ancient buildings	municipality-protected historic sites
467	Former Hetou Xu Residence	120.977	30.1132	Ming to Qing period	ancient buildings	municipality-protected historic sites
468	Chen's Former Residence	121.379	30.027	modern period	modern important historical sites and representative buildings	municipality-protected historic sites
469	Haizhuang Ruins	121.383	29.9909	prehistory to pre-Qin period	ancient sites	municipality-protected historic sites
470	Yangwu Ancient Road	121.106	29.8598	Song to Yuan period	ancient sites	municipality-protected historic sites
471	Zangshuhu Kiln Site	121.043	30.0419	Song to Yuan period	ancient sites	municipality-protected historic sites
472	Maohu Site	121.195	30.1606	prehistory to pre-Qin period	ancient sites	municipality-protected historic sites
473	Wudiun Ancient Tomb Group	121.108	30.0093	Qin to Tang period	ancient tombs	municipality-protected historic sites
474	Old Mansion in Hujie - ‘Nine Entries and Ten Halls’	121.304	30.017	Ming to Qing period	ancient buildings	municipality-protected historic sites
475	Yuxi Tea Pavilion	121.295	30.034	Ming to Qing period	ancient buildings	municipality-protected historic sites
476	Jiwei Bridge	121.166	30.0616	Ming to Qing period	ancient buildings	municipality-protected historic sites
477	Jinao Wanan Bridge	121.151	29.9465	Ming to Qing period	ancient buildings	municipality-protected historic sites
478	Wanlong Old House	121.372	29.9889	Ming to Qing period	ancient buildings	municipality-protected historic sites
479	Sun Family Ancestral Hall	121.245	30.0074	Ming to Qing period	ancient buildings	municipality-protected historic sites
480	Zhendong Bridge	121.108	29.7311	Ming to Qing period	ancient buildings	municipality-protected historic sites
481	Gong Clan Ancestral Hall	121.187	29.8646	Ming to Qing period	ancient buildings	municipality-protected historic sites
482	Zhu Family Hall	121.147	30.0309	Ming to Qing period	ancient buildings	municipality-protected historic sites
483	Huo Residence	121.161	30.0559	Ming to Qing period	ancient buildings	municipality-protected historic sites
484	Shi Shao Residence	121.158	30.057	Ming to Qing period	ancient buildings	municipality-protected historic sites
485	Huiyuan Dang Old Site	121.092	30.1762	Ming to Qing period	ancient buildings	municipality-protected historic sites
486	Gan Ancestral Hall	121.096	30.1755	Ming to Qing period	ancient buildings	municipality-protected historic sites
487	Qiande Hall	121.052	30.1637	Ming to Qing period	ancient buildings	municipality-protected historic sites
488	Ni Zongzheng's Former Residence	121.159	30.0561	Ming to Qing period	ancient buildings	municipality-protected historic sites
489	Dingxintan Cliff Inscription	121.361	29.916	Ming to Qing period	grotto temples and stone carvings	municipality-protected historic sites
490	Baiyan Bridge	121.302	29.9068	modern period	modern important historical sites and representative buildings	municipality-protected historic sites
491	Siamen Guangming Grain Station	121.051	30.1687	modern period	modern important historical sites and representative buildings	municipality-protected historic sites
492	Fengbao Old Mansion	120.994	30.1063	modern period	modern important historical sites and representative buildings	municipality-protected historic sites
493	Chiang Menglin's former residence	120.972	30.0998	modern period	modern important historical sites and representative buildings	municipality-protected historic sites
494	Shen Mingji Mansion	121.011	30.1556	modern period	modern important historical sites and representative buildings	municipality-protected historic sites
495	Chishui Bridge	121.167	29.8021	modern period	modern important historical sites and representative buildings	municipality-protected historic sites
496	Yan Ancestral Hall	121.189	30.158	Ming to Qing period	ancient buildings	municipality-protected historic sites
497	Shen Ancestral Hall	121.168	29.7982	Ming to Qing period	ancient buildings	municipality-protected historic sites
498	Legacy of Peace Hall	120.962	30.1446	Ming to Qing period	ancient buildings	municipality-protected historic sites
499	Xuan's Old Mansion	121.029	30.1725	Ming to Qing period	ancient buildings	municipality-protected historic sites
500	Shao Family's Old Mansion	120.991	30.1556	Ming to Qing period	ancient buildings	municipality-protected historic sites
501	Hanlin House	121.149	30.0536	Ming to Qing period	ancient buildings	municipality-protected historic sites
502	Shao's Residence in Butler's Lane	121.148	30.0542	Ming to Qing period	ancient buildings	municipality-protected historic sites
503	Shi's Residence	121.149	30.0533	Ming to Qing period	ancient buildings	municipality-protected historic sites
504	Da Fang Yue Di	121.159	30.0573	Ming to Qing period	ancient buildings	municipality-protected historic sites
505	Wushengmen Road Cai's Residence	121.159	30.0573	Ming to Qing period	ancient buildings	municipality-protected historic sites
506	Wu Jia Dao Di	121.149	30.0522	Ming to Qing period	ancient buildings	municipality-protected historic sites
507	Latticework Bridge	121.159	30.0528	Ming to Qing period	ancient buildings	municipality-protected historic sites
508	Liupu Bridge	121.143	30.0486	Ming to Qing period	ancient buildings	municipality-protected historic sites
509	Melon and Gourd Pavilion	121.151	30.0281	Ming to Qing period	ancient buildings	municipality-protected historic sites
510	Lu Wen'an Ancestral Hall	121.159	30.0528	Ming to Qing period	ancient buildings	municipality-protected historic sites
511	Sun Zhonglie Ancestral Hall	121.159	30.0528	Ming to Qing period	ancient buildings	municipality-protected historic sites
512	Three Filial Sons Ancestral Hall	121.159	30.0528	Ming to Qing period	ancient buildings	municipality-protected historic sites
513	Temple of the Duke of Yue	121.078	29.9066	Ming to Qing period	ancient buildings	municipality-protected historic sites
514	Bridge of Accumulated Goodness	121.143	29.7447	Ming to Qing period	ancient buildings	municipality-protected historic sites
515	Chu Ancestral Hall	121.16	29.8878	Ming to Qing period	ancient buildings	municipality-protected historic sites
516	Yongxing Temple	121.201	29.9542	Ming to Qing period	ancient buildings	municipality-protected historic sites
517	Hebao Lane Yejiadaimen	121.167	30.0559	Ming to Qing period	ancient buildings	municipality-protected historic sites
518	Chen's Baoyuan Pawnshop	121.166	30.0551	Ming to Qing period	ancient buildings	municipality-protected historic sites
519	Li's house on Fuqian Road	121.166	30.0536	Ming to Qing period	ancient buildings	municipality-protected historic sites
520	Yichun Hall	121.166	30.0541	Ming to Qing period	ancient buildings	municipality-protected historic sites
521	Shing Wong Temple	121.165	30.0554	Ming to Qing period	ancient buildings	municipality-protected historic sites
522	Ye family's house	121.166	30.053	Ming to Qing period	ancient buildings	municipality-protected historic sites
523	Jishan School	121.379	30.027	modern period	modern important historical sites and representative buildings	municipality-protected historic sites
524	Zhou Family Wall Gate	121.164	30.0527	Ming to Qing period	modern important historical sites and representative buildings	municipality-protected historic sites
525	Xu's House on Fuqian Road	121.165	30.0527	modern period	modern important historical sites and representative buildings	municipality-protected historic sites
526	Jiang's House	121.167	30.0559	modern period	modern important historical sites and representative buildings	municipality-protected historic sites
527	Yuyao Huiai Hospital	121.171	30.0547	modern period	modern important historical sites and representative buildings	municipality-protected historic sites
528	Xuegong Primary School	121.167	30.0487	modern period	modern important historical sites and representative buildings	municipality-protected historic sites
529	Zhang Qizhao's old house	121.162	30.0492	modern period	modern important historical sites and representative buildings	municipality-protected historic sites
530	Octagonal House	121.16	30.0528	modern period	modern important historical sites and representative buildings	municipality-protected historic sites
531	Chen Yun's Residence	121.162	30.0552	modern period	modern important historical sites and representative buildings	municipality-protected historic sites
532	Wusheng Bridge	121.161	30.0598	modern period	modern important historical sites and representative buildings	municipality-protected historic sites
533	Zhou's Old House	121.067	30.174	modern period	modern important historical sites and representative buildings	municipality-protected historic sites
534	Ruan Ancestral Hall	121.002	30.1547	modern period	modern important historical sites and representative buildings	municipality-protected historic sites
535	Zhu Family Hall	121.137	29.8272	modern period	modern important historical sites and representative buildings	municipality-protected historic sites
536	Former site of CPC Zhedong Provisional Committee	121.254	29.8975	modern period	modern important historical sites and representative buildings	municipality-protected historic sites
537	‘Old Site of ‘Xinxin Company	121.121	30.1702	modern period	modern important historical sites and representative buildings	municipality-protected historic sites
538	Old Site of Caijia Gun Surrender of ‘First Red Division’.	121.227	30.0489	modern period	modern important historical sites and representative buildings	municipality-protected historic sites
539	The former site of Zhedong Lu Xun College	121.21	29.9213	modern period	modern important historical sites and representative buildings	municipality-protected historic sites
540	Revolutionary Martyrs' Monument in Siming Mountain	121.077	29.9231	modern period	modern important historical sites and representative buildings	municipality-protected historic sites
541	Shenggui Mountain Martyrs' Cemetery	121.155	30.0695	modern period	modern important historical sites and representative buildings	municipality-protected historic sites
542	Xiaoguling Celadon Kiln Site	121.301	30.1191	Qin to Tang period	ancient sites	municipality-protected historic sites
543	Ancient Bed Bridge	121.452	30.1258	Ming to Qing period	ancient buildings	municipality-protected historic sites
544	Lower Meilin Temple	121.578	30.0705	Ming to Qing period	ancient buildings	municipality-protected historic sites
545	Monument to the First Battle of Sanbei Anti-Japanese War	121.292	30.2781	modern period	modern important historical sites and representative buildings	municipality-protected historic sites
546	Shikonggong Pavilion	121.41	30.1106	modern period	modern important historical sites and representative buildings	municipality-protected historic sites
547	Longshan Castle	121.566	30.0833	Ming to Qing period	ancient sites	municipality-protected historic sites
548	Weishan Beacon Tower	121.416	30.1916	Ming to Qing period	ancient sites	municipality-protected historic sites
549	Wapitan Celadon Kiln Site	121.325	30.1229	Qin to Tang period	ancient sites	municipality-protected historic sites
550	Jinji Plain Celadon Kiln Site	121.308	30.1276	Qin to Tang period	ancient sites	municipality-protected historic sites
551	Yu Shinan's hometown (Dingshui Temple Site)	121.375	30.0881	Qin to Tang period	ancient sites	municipality-protected historic sites
552	Yuan Shao's Tomb	121.373	30.0943	Song to Yuan period	ancient tombs	municipality-protected historic sites
553	Zhangshu Sangjia Hall	121.331	30.1623	Ming to Qing period	ancient buildings	municipality-protected historic sites
554	Itzan Monuments	121.41	30.1898	Ming to Qing period	ancient buildings	municipality-protected historic sites
555	Dongshan Temple Song Dynasty Stone Pagoda (including Baiyun Cave)	121.472	30.0701	Song to Yuan period	grotto temples and stone carvings	municipality-protected historic sites
556	Cixi Martyrs' Cemetery	121.38	30.1387	modern period	modern important historical sites and representative buildings	municipality-protected historic sites
557	Former Residence of Ma Zonghan	121.234	30.1949	modern period	modern important historical sites and representative buildings	municipality-protected historic sites
558	Chen Zhifo's Former Residence	121.257	30.1753	modern period	modern important historical sites and representative buildings	municipality-protected historic sites
559	Cixi Revolutionary Martyrs Memorial Hall and Monument	121.239	30.1643	modern period	modern important historical sites and representative buildings	municipality-protected historic sites
560	Shitang Mountain Beacon Tower	121.578	30.0699	Ming to Qing period	ancient sites	municipality-protected historic sites
561	Dapeng Bridge	121.511	30.0914	Ming to Qing period	ancient buildings	municipality-protected historic sites
562	Shahu Temple	121.46	30.0811	Ming to Qing period	ancient buildings	municipality-protected historic sites
563	North City Gate of Sansanshanshou	121.25	30.1794	Ming to Qing period	ancient buildings	municipality-protected historic sites
564	Folong Mountain Cliff Carvings	121.565	30.104	Song to Yuan period	grotto temples and stone carvings	municipality-protected historic sites
565	Wulei Temple and Narayan Pagoda	121.403	30.0877	Qin to Tang period	grotto temples and stone carvings	municipality-protected historic sites
566	Wu Kengmin's Former Residence	121.143	30.2169	modern period	modern important historical sites and representative buildings	municipality-protected historic sites
567	Preparatory Office of the First Division of the Red Army of Workers and Peasants of East Zhejiang Province	121.28	30.2245	modern period	modern important historical sites and representative buildings	municipality-protected historic sites
568	The Former Site of Sanbei Guerrilla Command	121.383	30.1419	modern period	modern important historical sites and representative buildings	municipality-protected historic sites
569	Mao Zedong's instruction monument	121.472	30.1664	modern period	modern important historical sites and representative buildings	municipality-protected historic sites
570	Site under the Temple	121.271	30.1248	prehistory to pre-Qin period	ancient sites	municipality-protected historic sites
571	Huxishan Kiln Site	121.375	30.1309	Qin to Tang period	ancient sites	municipality-protected historic sites
572	Taoyuan Kiln Site	121.279	30.1258	Song to Yuan period	ancient sites	municipality-protected historic sites
573	Chaiwan Mountain Beacon	121.602	30.0468	Ming to Qing period	ancient sites	municipality-protected historic sites
574	Jangryang Mountain Burial Group	121.333	30.1507	prehistory to pre-Qin period	ancient tombs	municipality-protected historic sites
575	Minghe Street River Bridge (including Canal Bridge, Shide Bridge, Beach Bridge, Steep Pond Bridge, Pu'an Bridge, etc.)	121.389	30.1403	Ming to Qing period	ancient buildings	municipality-protected historic sites
576	Shanqian Temple and Luzu Temple	121.389	30.1367	Ming to Qing period	ancient buildings	municipality-protected historic sites
577	Twenty-four room head	121.386	30.1411	Ming to Qing period	ancient buildings	municipality-protected historic sites
578	Shen Shi Bridge	121.433	30.1444	Ming to Qing period	ancient buildings	municipality-protected historic sites
579	Old site of Qiuyang Customs	121.575	30.0698	Ming to Qing period	ancient buildings	municipality-protected historic sites
580	The old house of Xinxia Cloth Company	121.481	30.1046	Ming to Qing period	ancient buildings	municipality-protected historic sites
581	Assassin's Bridge	121.571	30.1064	Ming to Qing period	ancient buildings	municipality-protected historic sites
582	Old site of Hin Chi School	121.461	30.1161	Ming to Qing period	ancient buildings	municipality-protected historic sites
583	Former Tongtai	121.461	30.1161	Ming to Qing period	ancient buildings	municipality-protected historic sites
584	Assembly Hall of the 11th Brigade of Minghe Commune	121.396	30.1431	modern period	modern important historical sites and representative buildings	municipality-protected historic sites
585	Wanshun Sauce Garden	121.561	30.0917	Ming to Qing period	modern important historical sites and representative buildings	municipality-protected historic sites
586	Yu Qiaqing's Tomb	121.569	30.1053	modern period	modern important historical sites and representative buildings	municipality-protected historic sites
587	Fang's house	121.493	30.0744	modern period	modern important historical sites and representative buildings	municipality-protected historic sites
588	Car House	121.461	30.1161	modern period	modern important historical sites and representative buildings	municipality-protected historic sites
589	Yuan Family Compound	121.284	30.2841	modern period	modern important historical sites and representative buildings	municipality-protected historic sites
590	Shiyan Wang Family Ancestral Hall	121.214	30.1231	Ming to Qing period	ancient buildings	municipality-protected historic sites
591	Golden Lock Bridge	121.386	30.1268	Ming to Qing period	ancient buildings	municipality-protected historic sites
592	Wei Family Festival Hall	121.434	30.0967	Ming to Qing period	ancient buildings	municipality-protected historic sites
593	Chongyi Academy	121.439	30.1374	Ming to Qing period	ancient buildings	municipality-protected historic sites
594	Former site of Caohuye Primary School	121.187	30.2264	modern period	modern important historical sites and representative buildings	municipality-protected historic sites
595	Old site of CPC Kanzhen Branch	121.296	30.2681	modern period	modern important historical sites and representative buildings	municipality-protected historic sites
596	Old site of Zhedong Guerrilla Column Supply Department	121.434	30.0972	modern period	modern important historical sites and representative buildings	municipality-protected historic sites
597	Qiu Family Ancestral Hall	121.439	30.1375	Ming to Qing period	ancient buildings	municipality-protected historic sites
598	Zheng Lin's Tomb (and the stone carving in front of the tomb)	121.74	29.303	Song to Yuan period	ancient tombs	municipality-protected historic sites
599	Huangtan Shimatang Rock Carving	121.36	29.2906	Song to Yuan period	ancient tombs	municipality-protected historic sites
600	Fang Xiaoru Lecture Hall	121.44	29.2859	modern period	ancient buildings	municipality-protected historic sites
601	Wenfeng Pagoda	121.44	29.2847	Ming to Qing period	ancient buildings	municipality-protected historic sites
602	Plum Blossom Village Meeting Site	121.339	29.2115	modern period	modern important historical sites and representative buildings	municipality-protected historic sites
603	Qiantong Grand Ancestral Hall	121.359	29.2301	Ming to Qing period	ancient buildings	municipality-protected historic sites
604	Confucius Temple Pond	121.434	29.2906	Song to Yuan period	ancient buildings	municipality-protected historic sites
605	Jingshan Temple	121.473	29.2624	Ming to Qing period	ancient buildings	municipality-protected historic sites
606	Hongji Bridge	121.356	29.219	Ming to Qing period	ancient buildings	municipality-protected historic sites
607	Yuying Academy	121.281	29.3787	Ming to Qing period	ancient buildings	municipality-protected historic sites
608	Wu Ancestral Hall	121.443	29.4446	Ming to Qing period	ancient buildings	municipality-protected historic sites
609	Stone Dragon Pillar of Huangfeng Temple	121.437	29.4601	Ming to Qing period	ancient buildings	municipality-protected historic sites
610	Zhenning Ancestral Hall	121.489	29.1869	Ming to Qing period	ancient buildings	municipality-protected historic sites
611	Yuejing Stone Mill	121.775	29.2612	Ming to Qing period	ancient sites	municipality-protected historic sites
612	Daoshi Bridge Beacon	121.536	29.3506	Ming to Qing period	ancient sites	municipality-protected historic sites
613	Shantou Beacon Tower	121.691	29.2247	Ming to Qing period	ancient sites	municipality-protected historic sites
614	Langfeng Bridge	121.37	29.4828	Ming to Qing period	ancient buildings	municipality-protected historic sites
615	Zijinyan Pagoda	121.291	29.4328	Song to Yuan period	ancient buildings	municipality-protected historic sites
616	Zhendong Pagoda	121.457	29.2622	Ming to Qing period	ancient buildings	municipality-protected historic sites
617	Chenao kiln site	121.772	29.5599	Qin to Tang period	ancient sites	municipality-protected historic sites
618	Wu Qian Yang Tomb Road Rock Carving	121.861	29.545	Ming to Qing period	grotto temples and stone carvings	municipality-protected historic sites
619	Danshan Well	121.861	29.4764	Ming to Qing period	ancient buildings	municipality-protected historic sites
620	Dancheng West Temple	121.871	29.4865	Ming to Qing period	ancient buildings	municipality-protected historic sites
621	Erwan Cliff Rock Carving	121.952	29.2148	Ming to Qing period	grotto temples and stone carvings	municipality-protected historic sites
622	Juexi Soseong City Wall Site	121.949	29.4764	Ming to Qing period	ancient sites	municipality-protected historic sites
623	Qingfeng Bridge	121.699	29.4572	Ming to Qing period	ancient buildings	municipality-protected historic sites
624	He Weisheng Martyrs' Tomb	121.862	29.5664	modern period	modern important historical sites and representative buildings	municipality-protected historic sites
625	Martyrs' Tomb of Wang Jiamu	121.876	29.4714	modern period	modern important historical sites and representative buildings	municipality-protected historic sites
626	Former Residence of Yinfu	121.891	29.5374	modern period	modern important historical sites and representative buildings	municipality-protected historic sites
627	Ruins of ‘Central China Mining Company’ of Japanese invaders in Mao Yang	121.852	29.3884	modern period	modern important historical sites and representative buildings	municipality-protected historic sites
628	Dancheng East Temple	121.875	29.4858	Ming to Qing period	ancient buildings	municipality-protected historic sites
629	Ouyang Bridge in Ruyayang	121.746	29.4517	modern period	ancient buildings	municipality-protected historic sites
630	Dancheng Stone House and Nearby Cliff Carvings	121.873	29.4864	Ming to Qing period	grotto temples and stone carvings	municipality-protected historic sites
631	New Ancestral Hall of the Ou Family	121.789	29.4687	Ming to Qing period	modern important historical sites and representative buildings	municipality-protected historic sites
632	Shanhai Building	121.869	29.2994	modern period	modern important historical sites and representative buildings	municipality-protected historic sites
633	Miaosantou Ruins	121.839	29.398	prehistory to pre-Qin period	ancient sites	municipality-protected historic sites
634	Jinshan Academy	121.949	29.2183	Ming to Qing period	ancient buildings	municipality-protected historic sites
635	Dongxi Li Ancestral Hall	121.862	29.3453	Ming to Qing period	modern important historical sites and representative buildings	municipality-protected historic sites
636	Zhenchao Temple	121.827	29.2384	Ming to Qing period	ancient buildings	municipality-protected historic sites
637	Three Precepts Hall	121.893	29.2211	Ming to Qing period	ancient buildings	municipality-protected historic sites
638	Rui'an Bridge	121.792	29.4639	Ming to Qing period	ancient buildings	municipality-protected historic sites
639	Shenjiayang Pai Fang	121.874	29.5706	Ming to Qing period	ancient buildings	municipality-protected historic sites
640	He Gongfang Ancestral Hall	121.745	29.4512	Ming to Qing period	ancient buildings	municipality-protected historic sites
641	Bailongtan and Crab Factory Wusheng Temple Folklore Site--Bailongtan	121.95	29.1257	Ming to Qing period	ancient buildings	municipality-protected historic sites
642	Bailongtan and Crab Factory Wusheng Temple Folklore Site - Crab Factory Wusheng Temple Folklore Site	121.925	29.1538	Ming to Qing period	ancient buildings	municipality-protected historic sites
643	Yeonchang Song Imperial Palace	121.944	29.2222	Ming to Qing period	ancient buildings	municipality-protected historic sites
644	Former Residence of Martyr Wang Jiamu	121.875	29.4809	modern period	modern important historical sites and representative buildings	municipality-protected historic sites
645	Meilao Beacon Tower	121.962	29.4323	Ming to Qing period	ancient sites	municipality-protected historic sites
646	Xisha Ling Ancient Post Road	121.759	29.4722	Song to Yuan period	ancient sites	municipality-protected historic sites
647	Fuxing Zen Temple	121.769	29.3133	Ming to Qing period	ancient buildings	municipality-protected historic sites
648	Jiangmao Temple	121.876	29.4806	Ming to Qing period	ancient buildings	municipality-protected historic sites
649	Shipu Ancient Wells	121.951	29.2166	Ming to Qing period	ancient buildings	municipality-protected historic sites
650	USA	121.931	29.4333	modern period	modern important historical sites and representative buildings	municipality-protected historic sites
651	Sanwan Road Corridor	121.957	29.2209	modern period	modern important historical sites and representative buildings	municipality-protected historic sites
652	Baoan Bridge	121.875	29.2439	modern period	modern important historical sites and representative buildings	municipality-protected historic sites
653	Guantouyuan House	121.872	29.3256	Ming to Qing period	modern important historical sites and representative buildings	municipality-protected historic sites
654	Gaotang Tidal Hydroelectric Power Station	121.839	29.1091	modern period	modern important historical sites and representative buildings	municipality-protected historic sites
655	Li Mansion, Qingcao Lane	121.875	29.4811	Ming to Qing period	ancient buildings	municipality-protected historic sites
656	Old Site of Shipu Inspection Department	121.952	29.2147	Ming to Qing period	ancient buildings	municipality-protected historic sites
657	Dongmen Shing Wong Temple	121.971	29.2044	Ming to Qing period	ancient buildings	municipality-protected historic sites
658	Former Residence of He Wei Sheng	121.851	29.6054	Ming to Qing period	modern important historical sites and representative buildings	municipality-protected historic sites
659	Former site of Lisan Middle School	121.788	29.4679	modern period	modern important historical sites and representative buildings	municipality-protected historic sites
660	Tangao Zhou Ancestral Hall	121.95	29.6062	Ming to Qing period	ancient buildings	municipality-protected historic sites
661	KangXi Square Well in Lijiaping	121.843	29.2005	Ming to Qing period	ancient buildings	municipality-protected historic sites
662	Chaoran Pavilion	121.549	29.8755	Ming to Qing period	ancient buildings	protected historic sites
663	Qiwen Bridge	121.546	29.8614	Ming to Qing period	ancient buildings	protected historic sites
664	The Former Residence of Tu Jiaozhi	121.551	29.8827	Ming to Qing period	ancient buildings	protected historic sites
665	Baiyi Temple	121.554	29.889	Ming to Qing period	ancient buildings	protected historic sites
666	Yingzhou Jiewu Square	121.55	29.8738	Ming to Qing period	ancient buildings	protected historic sites
667	Wan's Farewell Hall	121.551	29.8828	Ming to Qing period	ancient buildings	protected historic sites
668	Guihua Hall	121.555	29.8853	Ming to Qing period	ancient buildings	protected historic sites
669	Yang Residence	121.55	29.8723	Ming to Qing period	ancient buildings	protected historic sites
670	Flower Orchard Temple	121.55	29.872	Ming to Qing period	ancient buildings	protected historic sites
671	Yuan Residence	121.55	29.872	Ming to Qing period	ancient buildings	protected historic sites
672	Huxin Temple	121.55	29.8717	Ming to Qing period	ancient buildings	protected historic sites
673	Yintai Hall	121.551	29.8781	Ming to Qing period	ancient buildings	protected historic sites
674	Xu Residence	121.549	29.8719	Ming to Qing period	ancient buildings	protected historic sites
675	Qin Residence	121.548	29.8719	Ming to Qing period	ancient buildings	protected historic sites
676	Xu's Former Residence	121.548	29.8719	Ming to Qing period	modern important historical sites and representative buildings	protected historic sites
677	Dengke Di	121.548	29.8719	Ming to Qing period	ancient buildings	protected historic sites
678	Xu Shidong Residence	121.549	29.8726	Ming to Qing period	ancient buildings	protected historic sites
679	Zhang Residence	121.549	29.8728	Ming to Qing period	ancient buildings	protected historic sites
680	Zhou Residence	121.548	29.8745	Ming to Qing period	ancient buildings	protected historic sites
681	Tu's Residence	121.549	29.8796	Ming to Qing period	ancient buildings	protected historic sites
682	Zhou Residence	121.549	29.8775	Ming to Qing period	ancient buildings	protected historic sites
683	She Residence	121.547	29.8761	Ming to Qing period	ancient buildings	protected historic sites
684	Three Sacred Halls	121.55	29.8741	Ming to Qing period	ancient buildings	protected historic sites
685	Jiang Family Ancestral Hall	121.549	29.8756	Ming to Qing period	ancient buildings	protected historic sites
686	Yuanrong Hall	121.55	29.8845	Ming to Qing period	ancient buildings	protected historic sites
687	Ye Residence	121.551	29.884	Ming to Qing period	ancient buildings	protected historic sites
688	Lin's Former Residence	121.55	29.8854	Ming to Qing period	ancient buildings	protected historic sites
689	Zhang Family Ancestral Hall	121.549	29.8786	Ming to Qing period	ancient buildings	protected historic sites
690	Governor's Office	121.553	29.8811	Ming to Qing period	ancient buildings	protected historic sites
691	Zhu Residence, Zou Residence	121.55	29.8688	modern period	modern important historical sites and representative buildings	protected historic sites
692	Zhang Residence	121.549	29.8771	modern period	modern important historical sites and representative buildings	protected historic sites
693	Zhao Residence	121.549	29.8771	modern period	modern important historical sites and representative buildings	protected historic sites
694	Wu Ancestral Hall	121.55	29.8694	modern period	modern important historical sites and representative buildings	protected historic sites
695	Chiang's Residence	121.551	29.8759	modern period	modern important historical sites and representative buildings	protected historic sites
696	Lu Residence	121.551	29.8769	modern period	modern important historical sites and representative buildings	protected historic sites
697	Zhou Residence	121.555	29.8806	modern period	modern important historical sites and representative buildings	protected historic sites
698	Li Residence	121.558	29.8795	modern period	modern important historical sites and representative buildings	protected historic sites
699	Jin Residence	121.552	29.8732	modern period	modern important historical sites and representative buildings	protected historic sites
700	Wang Mansion	121.549	29.8795	modern period	modern important historical sites and representative buildings	protected historic sites
701	Chenglangyan	121.553	29.8614	Song to Yuan period	ancient buildings	protected historic sites
702	Sun Mansion, Guangren Street	121.555	29.886	Ming to Qing period	ancient buildings	protected historic sites
703	Huizheng Lane Mansion	121.549	29.8794	Ming to Qing period	ancient buildings	protected historic sites
704	Gu Mansion, Feijia Lane	121.551	29.8852	Ming to Qing period	ancient buildings	protected historic sites
705	Yang Mansion, Yunshi Street	121.554	29.8709	Ming to Qing period	ancient buildings	protected historic sites
706	Yongshanting	121.545	29.8603	Ming to Qing period	ancient buildings	protected historic sites
707	Yuan Muzhi's Former Residence	121.549	29.8624	Ming to Qing period	ancient buildings	protected historic sites
708	Xiangyang Bridge	121.547	29.8619	Ming to Qing period	ancient buildings	protected historic sites
709	Visiting Lodge	121.548	29.8768	Ming to Qing period	ancient buildings	protected historic sites
710	Xu Residence, Yanyue Street	121.549	29.8762	Ming to Qing period	ancient buildings	protected historic sites
711	Shi Gu Tang	121.548	29.8719	Ming to Qing period	ancient buildings	protected historic sites
712	Yinxian County School Gate House	121.555	29.873	modern period	modern important historical sites and representative buildings	protected historic sites
713	Yongyao Power Company old site	121.552	29.8922	modern period	modern important historical sites and representative buildings	protected historic sites
714	Lin Mansion, Henghe Street	121.556	29.8869	modern period	modern important historical sites and representative buildings	protected historic sites
715	Hernianfang	121.556	29.8869	modern period	modern important historical sites and representative buildings	protected historic sites
716	Ning'an Square	121.552	29.8867	modern period	modern important historical sites and representative buildings	protected historic sites
717	Yu Mansion, Henghe Street	121.554	29.8883	modern period	modern important historical sites and representative buildings	protected historic sites
718	Sheng Mansion, Zhenming Lane	121.552	29.873	modern period	modern important historical sites and representative buildings	protected historic sites
719	Chen Mansion, Guifang Lane	121.555	29.8855	modern period	modern important historical sites and representative buildings	protected historic sites
720	Zhang Residence, Zhongying Lane	121.548	29.8774	modern period	modern important historical sites and representative buildings	protected historic sites
721	Hung Mansion, Castle Peak Street	121.549	29.8784	modern period	modern important historical sites and representative buildings	protected historic sites
722	Yanshou Hall	121.55	29.8787	modern period	modern important historical sites and representative buildings	protected historic sites
723	Liao's Wall Gate	121.549	29.874	modern period	modern important historical sites and representative buildings	protected historic sites
724	You Mansion, Tianyi Lane	121.548	29.8768	modern period	modern important historical sites and representative buildings	protected historic sites
725	Mansion at No.6 Guifang Lane	121.555	29.885	Ming to Qing period	ancient buildings	protected historic sites
726	No.5 Guifang Lane	121.555	29.8853	Ming to Qing period	ancient buildings	protected historic sites
727	Xu Mansion, Bridge Street	121.557	29.8859	Ming to Qing period	ancient buildings	protected historic sites
728	Mansion No. 17-2 and 3, Kwong Yan Street	121.556	29.8857	Ming to Qing period	ancient buildings	protected historic sites
729	Residence at No.21 Kwong Yan Street	121.556	29.8859	Ming to Qing period	ancient buildings	protected historic sites
730	Residential Building, No.34, Ohashi Street	121.556	29.8861	Ming to Qing period	ancient buildings	protected historic sites
731	Mansion at No.36, Daqiao Street	121.556	29.8863	Ming to Qing period	ancient buildings	protected historic sites
732	Chenghuai Academy	121.551	29.8645	Ming to Qing period	ancient buildings	protected historic sites
733	Nanhu Yuan's Mansion	121.547	29.8661	Ming to Qing period	ancient buildings	protected historic sites
734	Scholar's House	121.558	29.8703	Ming to Qing period	ancient buildings	protected historic sites
735	Chen Yu Men's Former Residence	121.554	29.8706	Ming to Qing period	ancient buildings	protected historic sites
736	Guan Sheng Temple	121.547	29.8617	Ming to Qing period	ancient buildings	protected historic sites
737	Yuan's Residence in Nanmen	121.548	29.8621	Ming to Qing period	ancient buildings	protected historic sites
738	Nanjiao Road Residence	121.548	29.8623	Ming to Qing period	ancient buildings	protected historic sites
739	Yu Ancestral Hall	121.549	29.8627	Ming to Qing period	ancient buildings	protected historic sites
740	Wai Keng Hospital	121.551	29.8642	modern period	modern important historical sites and representative buildings	protected historic sites
741	Chenxiang Chen Mansion	121.541	29.8762	modern period	modern important historical sites and representative buildings	protected historic sites
742	Henghe Street Residence	121.556	29.8877	modern period	modern important historical sites and representative buildings	protected historic sites
743	The former site of ‘Trinity’ Church School	121.555	29.8867	modern period	modern important historical sites and representative buildings	protected historic sites
744	Xiaowen Street Traditional Building Complex	121.552	29.8845	modern period	modern important historical sites and representative buildings	protected historic sites
745	Li Mansion on Xihe Lane	121.553	29.8851	modern period	modern important historical sites and representative buildings	protected historic sites
746	‘Tablet of ‘Restoration of White Dragon King's Temple	121.494	29.8827	Ming to Qing period	grotto temples and stone carvings	protected historic sites
747	Ludian Bridge	121.55	29.8738	Ming to Qing period	ancient buildings	protected historic sites
748	Shangshu Bridge	121.549	29.8737	Ming to Qing period	ancient buildings	protected historic sites
749	Yongji Bridge and Pavilion	121.532	29.8472	Ming to Qing period	ancient buildings	protected historic sites
750	Zhao Shuru's former residence	121.55	29.8841	modern period	modern important historical sites and representative buildings	protected historic sites
751	Ancient Tomb Group of Lion Mountain	121.365	29.7671	Qin to Tang period	ancient tombs	protected historic sites
752	Xu Guilin's Tomb and Pai Fang	121.38	29.8093	Ming to Qing period	ancient buildings	protected historic sites
753	Qishan Ancestral Hall	121.411	29.9316	Ming to Qing period	ancient buildings	protected historic sites
754	Baoqui's hometown complex	121.547	29.8795	Ming to Qing period	ancient buildings	protected historic sites
755	New Bridge	121.488	29.8991	Ming to Qing period	ancient buildings	protected historic sites
756	Weng Wenhao's Former Residence	121.447	29.9171	Ming to Qing period	ancient buildings	protected historic sites
757	Hidden Immortal Bridge	121.409	29.8624	Ming to Qing period	ancient buildings	protected historic sites
758	Huang Ying Tomb Road Pavilion	121.395	29.8526	Ming to Qing period	ancient buildings	protected historic sites
759	Lingwei Temple	121.251	29.7647	Ming to Qing period	modern important historical sites and representative buildings	protected historic sites
760	Deku Cave Bridge	121.165	29.7743	Song to Yuan period	ancient buildings	protected historic sites
761	Hongshiyan Tomb	121.381	29.9	Ming to Qing period	ancient buildings	protected historic sites
762	Jin Pu's Tomb	121.413	29.8855	Ming to Qing period	ancient tombs	protected historic sites
763	Wang Siwen's Tomb Path Stone Carving	121.413	29.8855	Song to Yuan period	grotto temples and stone carvings	protected historic sites
764	‘Cliff Rock Carving of ‘Heart of Siming Mountain	121.189	29.81	Song to Yuan period	grotto temples and stone carvings	protected historic sites
765	Gossip Pagoda (Stone Sutra Block)	121.403	29.8648	Ming to Qing period	grotto temples and stone carvings	protected historic sites
766	Sancheng Temple	121.48	29.8962	Ming to Qing period	grotto temples and stone carvings	protected historic sites
767	Stone Carving in front of Zhang Shiche's Tomb	121.469	29.8483	Ming to Qing period	grotto temples and stone carvings	protected historic sites
768	Crouch Lake Zhang's Ancestral Hall Stele	121.484	29.8436	Ming to Qing period	grotto temples and stone carvings	protected historic sites
769	Rear Hall of Chengying Temple	121.383	29.8399	modern period	modern important historical sites and representative buildings	protected historic sites
770	Former site of Qiming Primary School	121.302	29.8204	modern period	modern important historical sites and representative buildings	protected historic sites
771	‘Quyuan Stone Pavilion	121.492	29.8053	Ming to Qing period	ancient buildings	protected historic sites
772	Dog Neck Pond	121.467	29.794	Song to Yuan period	ancient buildings	protected historic sites
773	Chen Xin Keng Brothers' Burial Tomb	121.405	29.8756	modern period	modern important historical sites and representative buildings	protected historic sites
774	Ying Ancestral Hall	121.286	29.8357	Ming to Qing period	ancient buildings	protected historic sites
775	Wang Xiulin's Tomb	121.395	29.8526	modern period	modern important historical sites and representative buildings	protected historic sites
776	Ruins of Xiyin Mountain Villa	121.413	29.8855	Song to Yuan period	ancient sites	protected historic sites
777	Ruins of Gao Shang House	121.365	29.7671	Ming to Qing period	ancient sites	protected historic sites
778	Hu's Tomb and Pai Fang	121.413	29.8855	Ming to Qing period	ancient tombs	protected historic sites
779	Rokubaidai Tomb	121.413	29.8855	Ming to Qing period	ancient tombs	protected historic sites
780	Tomb of Yang Dongyuan, Dengshilang	121.413	29.8855	Ming to Qing period	ancient tombs	protected historic sites
781	Wang Binru's Tomb	121.413	29.8855	Ming to Qing period	ancient tombs	protected historic sites
782	Fan's Tomb	121.413	29.8855	Ming to Qing period	ancient tombs	protected historic sites
783	Tomb of Dengshilang Xie Shiru	121.413	29.8855	Ming to Qing period	ancient tombs	protected historic sites
784	Lu's Tomb	121.424	29.9111	Ming to Qing period	ancient tombs	protected historic sites
785	Zhou Dashan Tomb	121.394	29.9014	Song to Yuan period	ancient tombs	protected historic sites
786	Tomb of the Gao Clan at Elephant Trunk Hill	121.387	29.8324	Ming to Qing period	ancient tombs	protected historic sites
787	Monk and Lay Burial Tomb	121.168	29.7754	Ming to Qing period	ancient tombs	protected historic sites
788	Tomb of Lou Yao and stone carvings	121.316	29.773	Song to Yuan period	ancient tombs	protected historic sites
789	Hearing Spring Bridge	121.467	29.794	Ming to Qing period	ancient buildings	protected historic sites
790	Zhou's Gate of Heaven	121.493	29.8693	Ming to Qing period	ancient buildings	protected historic sites
791	Fushitang Temple	121.493	29.8693	Ming to Qing period	ancient buildings	protected historic sites
792	Meizhen Pavilion	121.389	29.8437	Ming to Qing period	ancient buildings	protected historic sites
793	Job Lake Bridge	121.413	29.8805	Ming to Qing period	ancient buildings	protected historic sites
794	Lotus Bridge	121.415	29.8555	Ming to Qing period	ancient buildings	protected historic sites
795	Jieshan Water Pool	121.348	29.897	Song to Yuan period	ancient buildings	protected historic sites
796	Jiansheng Temple	121.325	29.9054	Ming to Qing period	ancient buildings	protected historic sites
797	Dongjiacun Taiping Bridge	121.431	29.8905	Ming to Qing period	ancient buildings	protected historic sites
798	Deyue Ting Well	121.407	29.8992	Ming to Qing period	ancient buildings	protected historic sites
799	Tianyi Fire Relief Society	121.447	29.8488	Ming to Qing period	ancient buildings	protected historic sites
800	Jingxiao Stone Pavilion	121.447	29.8488	Ming to Qing period	ancient buildings	protected historic sites
801	Shade Wall Gate	121.414	29.8245	Ming to Qing period	ancient buildings	protected historic sites
802	Mirage Jiao Bridge	121.414	29.8245	Ming to Qing period	ancient buildings	protected historic sites
803	Qingyang Guan	121.424	29.826	Ming to Qing period	ancient buildings	protected historic sites
804	Shangshu Bridge	121.43	29.8252	Ming to Qing period	ancient buildings	protected historic sites
805	Round Lake Bridge	121.43	29.8252	Ming to Qing period	ancient buildings	protected historic sites
806	Saiyang Harbour Bridge	121.433	29.8324	Ming to Qing period	ancient buildings	protected historic sites
807	Quan Ancestral Hall	121.416	29.7836	Ming to Qing period	ancient buildings	protected historic sites
808	Yi Coffin Association	121.397	29.7696	Ming to Qing period	ancient buildings	protected historic sites
809	Samwang Bridge	121.413	29.7978	Ming to Qing period	ancient buildings	protected historic sites
810	Chengren Bridge	121.419	29.8008	Ming to Qing period	ancient buildings	protected historic sites
811	Shang Rusong Ancient Architectural Complex	121.361	29.7734	Ming to Qing period	ancient buildings	protected historic sites
812	Langguan Di Ancient Architectural Complex	121.36	29.7742	Ming to Qing period	ancient buildings	protected historic sites
813	Liugui Bridge	121.38	29.8093	Ming to Qing period	ancient buildings	protected historic sites
814	Tong family dowry well	121.38	29.8093	Ming to Qing period	ancient buildings	protected historic sites
815	Meiyuan Bridge	121.38	29.8093	Ming to Qing period	ancient buildings	protected historic sites
816	Centipede Bridge	121.346	29.7549	Ming to Qing period	ancient buildings	protected historic sites
817	The First Spring in Minshan	121.297	29.8264	Ming to Qing period	ancient buildings	protected historic sites
818	Shimanyan Shubuting	121.23	29.815	Ming to Qing period	ancient buildings	protected historic sites
819	Stone Carving on the Face of Zhu Changjun's Tomb	121.413	29.8855	modern period	grotto temples and stone carvings	protected historic sites
820	Li Yanshi's Tomb	121.413	29.8855	Ming to Qing period	ancient tombs	protected historic sites
821	Stone carving on the tomb road of Onojusan	121.35	29.8113	Song to Yuan period	grotto temples and stone carvings	protected historic sites
822	Chilhyang Bridge	121.453	29.7953	modern period	modern important historical sites and representative buildings	protected historic sites
823	Su Qing's Ancestral Residence	121.497	29.8294	modern period	modern important historical sites and representative buildings	protected historic sites
824	Ruins of Zhang Qiyun's former residence	121.448	29.807	modern period	modern important historical sites and representative buildings	protected historic sites
825	Dongfang Bridge	121.434	29.9254	modern period	modern important historical sites and representative buildings	protected historic sites
826	Hongqi Bridge	121.434	29.9254	modern period	modern important historical sites and representative buildings	protected historic sites
827	Weidong Bridge	121.411	29.9316	modern period	modern important historical sites and representative buildings	protected historic sites
828	Daxiba Water Turbine Station	121.466	29.9094	modern period	modern important historical sites and representative buildings	protected historic sites
829	Wudong Lock	121.404	29.9464	modern period	modern important historical sites and representative buildings	protected historic sites
830	Zhou Liantang Manor House	121.395	29.8526	Ming to Qing period	modern important historical sites and representative buildings	protected historic sites
831	Yitai Chancery	121.395	29.8526	modern period	modern important historical sites and representative buildings	protected historic sites
832	Zheng Huimin Martyr's Residence	121.319	29.916	modern period	modern important historical sites and representative buildings	protected historic sites
833	Zhong Family Pavilion	121.413	29.8855	modern period	modern important historical sites and representative buildings	protected historic sites
834	Shui Jing Di Ancient Cave Bridge	121.413	29.8855	modern period	modern important historical sites and representative buildings	protected historic sites
835	Yan Zixiang's Tomb	121.407	29.8992	modern period	modern important historical sites and representative buildings	protected historic sites
836	Weng Family Hall	121.451	29.9056	modern period	modern important historical sites and representative buildings	protected historic sites
837	Weng Ancestral Hall	121.451	29.9056	modern period	modern important historical sites and representative buildings	protected historic sites
838	Zhen'an Bridge	121.471	29.8664	modern period	modern important historical sites and representative buildings	protected historic sites
839	Xian Sheng Bridge	121.447	29.8488	modern period	modern important historical sites and representative buildings	protected historic sites
840	Dai Ancestral Hall	121.437	29.8373	modern period	modern important historical sites and representative buildings	protected historic sites
841	Scholarship Pavilion	121.437	29.8489	modern period	modern important historical sites and representative buildings	protected historic sites
842	Jilian Bridge	121.414	29.8245	modern period	modern important historical sites and representative buildings	protected historic sites
843	Dabao Bridge	121.495	29.8536	modern period	modern important historical sites and representative buildings	protected historic sites
844	Siming Office (Hall)	121.361	29.7767	modern period	modern important historical sites and representative buildings	protected historic sites
845	Three Youth League Yinxian District Team Site	121.385	29.8175	modern period	modern important historical sites and representative buildings	protected historic sites
846	Miyan Primary School	121.286	29.8357	Ming to Qing period	ancient buildings	protected historic sites
847	Zhu Ancestral Hall	121.504	29.8718	Ming to Qing period	ancient buildings	protected historic sites
848	Lotus Root Bridge	121.506	29.8762	Ming to Qing period	ancient buildings	protected historic sites
849	‘Shikumen of ‘Ziqi Donglai	121.425	29.9329	modern period	others	protected historic sites
850	Tianxing Temple	121.396	29.7804	Song to Yuan period	grotto temples and stone carvings	protected historic sites
851	Tomb of the Monk at Longguan	121.388	29.8416	Ming to Qing period	ancient tombs	protected historic sites
852	USA USA	121.453	29.7953	Qin to Tang period	ancient buildings	protected historic sites
853	Rainbow Bridge	121.436	29.8052	Ming to Qing period	ancient buildings	protected historic sites
854	Former Residence of Xin Jiangming	121.425	29.9329	Ming to Qing period	modern important historical sites and representative buildings	protected historic sites
855	USA USA Pavilion	121.447	29.9171	Ming to Qing period	ancient buildings	protected historic sites
856	Wang's house in Zhangjiajia Village	121.431	29.7682	modern period	modern important historical sites and representative buildings	protected historic sites
857	Five Star Ruins	121.415	30.0243	prehistory to pre-Qin period	ancient sites	protected historic sites
858	Cihu Ruins	121.456	29.9972	prehistory to pre-Qin period	ancient sites	protected historic sites
859	Xiaodongmen Ruins	121.464	29.9908	prehistory to pre-Qin period	ancient sites	protected historic sites
860	Zhashan Site	121.41	29.977	prehistory to pre-Qin period	ancient sites	protected historic sites
861	Jibushan Kiln Site	121.428	30.0221	Qin to Tang period	ancient sites	protected historic sites
862	Jizao Kiln Site	121.43	30.0334	Qin to Tang period	ancient sites	protected historic sites
863	Lianhuaan Site	121.501	29.981	prehistory to pre-Qin period	ancient sites	protected historic sites
864	Yeongsan Site	121.536	29.9889	prehistory to pre-Qin period	ancient sites	protected historic sites
865	West Hangling Ancient Burial Site	121.448	29.9947	prehistory to pre-Qin period	ancient tombs	protected historic sites
866	Feng's Festival of Filial Piety	121.461	29.9882	Ming to Qing period	ancient buildings	protected historic sites
867	Chen's Square	121.46	29.9911	Ming to Qing period	ancient buildings	protected historic sites
868	Shao's Square	121.459	29.9903	Ming to Qing period	ancient buildings	protected historic sites
869	Kan Mountain Cliff Carvings	121.461	29.9986	Ming to Qing period	grotto temples and stone carvings	protected historic sites
870	Chen Sanmu's Tomb	121.445	30.0098	Ming to Qing period	grotto temples and stone carvings	protected historic sites
871	Tablet of Taiping Army's Killing of Wahl	121.455	29.9963	Ming to Qing period	grotto temples and stone carvings	protected historic sites
872	Tu's Square	121.568	29.8883	Ming to Qing period	ancient buildings	protected historic sites
873	Xu Residence	121.56	29.8882	modern period	modern important historical sites and representative buildings	protected historic sites
874	Hongchangyuan	121.567	29.8818	modern period	modern important historical sites and representative buildings	protected historic sites
875	Jiangbei Hall	121.569	29.8889	modern period	modern important historical sites and representative buildings	protected historic sites
876	Yan's Villa	121.567	29.8826	modern period	modern important historical sites and representative buildings	protected historic sites
877	Zhu Residence	121.567	29.8828	modern period	modern important historical sites and representative buildings	protected historic sites
878	Zhedong Middle School	121.568	29.8927	modern period	modern important historical sites and representative buildings	protected historic sites
879	Dai Zhi Lane Modern Building Complex (including Jin Mansion, No. 1-3, Lane 6, Shengbao Road, Zhong Mansion, No. 3, Lane 10, Shengbao Road, Liu Mansion, No. 5-7, Dai Zhi Lane, and Salt Merchants' House, No. 4, Dai Zhi Lane)	121.57	29.8925	Ming to Qing period	modern important historical sites and representative buildings	protected historic sites
880	Zhou Family Ancestral Hall	121.577	29.9009	modern period	modern important historical sites and representative buildings	protected historic sites
881	Yan Mansion, Deji Lane	121.571	29.8942	modern period	modern important historical sites and representative buildings	protected historic sites
882	Riverside Building Complex on Samuel Road (including Yang Mansion, Sun Mansion and Christian Church House)	121.56	29.8887	modern period	modern important historical sites and representative buildings	protected historic sites
883	People's Mansion on Renmin Road	121.571	29.8926	Ming to Qing period	modern important historical sites and representative buildings	protected historic sites
884	Zhongma Road Modern Building Complex (including the church house in Baisha Army Pier, Zhu Residence, No. 180 Zhongma Road, British Merchant's House, No. 176 Zhongma Road, Western Restaurant, No. 172-2 Zhongma Road, Zhe Customs Residence, No. 166 Zhongma Road)	121.569	29.8879	Ming to Qing period	modern important historical sites and representative buildings	protected historic sites
885	Modern Buildings on Shengbao Road	121.567	29.894	modern period	modern important historical sites and representative buildings	protected historic sites
886	Banqiao Street Architectural Complex (Residential Building No. 6 and 14, Envoy Street)	121.568	29.8886	modern period	modern important historical sites and representative buildings	protected historic sites
887	Modern Building Complex on Xinma Road (including Fan Residence, No. 12, Xinma Road; Li Residence, No. 18, Xinma Road; Sun Residence, No. 22, Xinma Road)	121.568	29.891	modern period	modern important historical sites and representative buildings	protected historic sites
888	Deji Lane Complex (including Dong's House, No. 1-2, Daji Lane; Cao's House, No. 439, Renmin Road; Fang's House, No. 18-20, Deji Lane; Xu's House, No. 15, Fuxing Lane; Zhang's House, No. 9, Sizhou Street; Yan's House, No. 8, Sizhou Street; and Dong's House, No. 1, Deji Lane)	121.572	29.8933	modern period	modern important historical sites and representative buildings	protected historic sites
889	Beijia Lane Complex (including Wang Mansion, No. 1 Beijia Lane, Du Mansion, No. 23 Beijia Lane, Sun Mansion, Nos. 14 and 15 Beijia Lane, and Chen Mansion, Nos. 375-379 Renmin Road)	121.568	29.8915	modern period	modern important historical sites and representative buildings	protected historic sites
890	Xinma Road Architectural Complex (including Wang Mansion, No. 7-9, Xinma Road; Yao Mansion, No. 21, Xinma Road; Modern Residence, No. 13, Xinma Road; Zhao Mansion, No. 23, Xinma Road; Modern Building, No. 28, Xinma Road; Xu Mansion, No. 25, Xinma Road; Former Site of Yanji Hospital, No. 35, Xinma Road; Residential Building, No. 100, Xinma Road; Wu Mansion, Nos. 19, 21, Lane 61, Zhengye Road; Xu M…	121.568	29.8905	Ming to Qing period	modern important historical sites and representative buildings	protected historic sites
891	Cicheng Yingjiachi	121.46	29.9905	Ming to Qing period	ancient buildings	protected historic sites
892	Cicheng Ming tomb in front of the stone carving	121.465	30.004	Ming to Qing period	grotto temples and stone carvings	protected historic sites
893	Hongtang Shangze Bridge	121.515	29.9478	modern period	modern important historical sites and representative buildings	protected historic sites
894	Ye Puqi Tomb	121.47	30.0505	Ming to Qing period	ancient tombs	protected historic sites
895	Hongkongdong Bridge	121.486	29.9374	Ming to Qing period	ancient buildings	protected historic sites
896	The Gate of the Drum Wall	121.486	29.9374	Ming to Qing period	ancient buildings	protected historic sites
897	Qiu family at the head of Banzi Qiaotou	121.486	29.9374	Ming to Qing period	ancient buildings	protected historic sites
898	Yisan Qiu Market	121.486	29.9374	Ming to Qing period	ancient buildings	protected historic sites
899	Juror's House	121.486	29.9374	Ming to Qing period	ancient buildings	protected historic sites
900	Jiyao Linmen Terrace Gate	121.486	29.9374	Ming to Qing period	ancient buildings	protected historic sites
901	Rotten ground pier old house	121.486	29.9374	Ming to Qing period	ancient buildings	protected historic sites
902	Hongjiadaidian Old House	121.473	29.9312	modern period	modern important historical sites and representative buildings	protected historic sites
903	Hongjadaidian Hujia	121.473	29.9313	Ming to Qing period	ancient buildings	protected historic sites
904	Fushou Bridge	121.516	29.9493	Ming to Qing period	ancient buildings	protected historic sites
905	Shangshen Village ‘Chengfu Yingxiang’ Platform Gate	121.52	29.9633	Ming to Qing period	ancient buildings	protected historic sites
906	Xu Mansion in Shengjiaqiao	121.554	29.9399	Ming to Qing period	ancient buildings	protected historic sites
907	Xiangyang Wall Gate	121.485	29.9203	Ming to Qing period	ancient buildings	protected historic sites
908	Horsehead Wall Gate	121.485	29.9203	Ming to Qing period	ancient buildings	protected historic sites
909	Zhu Jiewu Horse Head Firewall	121.486	29.9231	Ming to Qing period	ancient buildings	protected historic sites
910	Xihong Village Big House	121.476	29.9203	Ming to Qing period	ancient buildings	protected historic sites
911	Zhongshu Di	121.439	29.9416	Ming to Qing period	ancient buildings	protected historic sites
912	The first eight rooms	121.436	29.9414	Ming to Qing period	ancient buildings	protected historic sites
913	Tea House	121.437	29.9421	Ming to Qing period	ancient buildings	protected historic sites
914	Old On Yan Temple	121.441	29.9406	Ming to Qing period	ancient buildings	protected historic sites
915	Ninth House	121.442	29.941	Ming to Qing period	ancient buildings	protected historic sites
916	Lu Shan Tang and Qing Tang	121.436	29.9416	Ming to Qing period	ancient buildings	protected historic sites
917	Zhou Family Ancestral Hall	121.442	29.9409	Ming to Qing period	ancient buildings	protected historic sites
918	Former New House	121.442	29.9413	Ming to Qing period	ancient buildings	protected historic sites
919	Zhou Family	121.431	29.9372	Ming to Qing period	ancient buildings	protected historic sites
920	Zhou Family's Four Wall Doors	121.431	29.9372	Ming to Qing period	ancient buildings	protected historic sites
921	Zhou Family Front and Rear Entrance	121.431	29.9372	Ming to Qing period	ancient buildings	protected historic sites
922	Yifeng Gate	121.441	29.9406	Ming to Qing period	ancient buildings	protected historic sites
923	Sun's House	121.435	29.9413	Ming to Qing period	ancient buildings	protected historic sites
924	Hanpo Daiya	121.438	29.939	Ming to Qing period	ancient buildings	protected historic sites
925	Five rooms	121.442	29.9413	Ming to Qing period	ancient buildings	protected historic sites
926	Back eight rooms	121.438	29.9422	Ming to Qing period	ancient buildings	protected historic sites
927	Old House	121.438	29.9422	Ming to Qing period	ancient buildings	protected historic sites
928	Jusimantou	121.436	29.9416	Ming to Qing period	ancient buildings	protected historic sites
929	Old High Wall	121.438	29.9422	Ming to Qing period	ancient buildings	protected historic sites
930	Tonglu Dun	121.444	29.9418	Ming to Qing period	ancient buildings	protected historic sites
931	Jiuzhantou	121.44	29.941	Ming to Qing period	ancient buildings	protected historic sites
932	Hanlin's House	121.43	29.9684	Ming to Qing period	ancient buildings	protected historic sites
933	Back New House	121.43	29.9684	Ming to Qing period	ancient buildings	protected historic sites
934	Black House White House	121.442	29.9706	Ming to Qing period	ancient buildings	protected historic sites
935	Chen Family Ancestral Hall	121.469	30.0504	Ming to Qing period	ancient buildings	protected historic sites
936	Ye Family Ancestral Hall	121.474	30.0534	Ming to Qing period	ancient buildings	protected historic sites
937	Guan Yue Temple	121.469	30.0504	Ming to Qing period	ancient buildings	protected historic sites
938	Chen Family	121.472	30.0512	Ming to Qing period	ancient buildings	protected historic sites
939	Li Hongfei Mansion	121.47	30.0505	Ming to Qing period	ancient buildings	protected historic sites
940	Chen Family	121.472	30.051	Ming to Qing period	ancient buildings	protected historic sites
941	Xu Zhongxiang Residence	121.458	30.0352	Ming to Qing period	ancient buildings	protected historic sites
942	Xu Tianhong Residence	121.458	30.0352	Ming to Qing period	ancient buildings	protected historic sites
943	Zhu Gui Ancestral Pavilion	121.444	29.9949	Ming to Qing period	ancient buildings	protected historic sites
944	Tan Yuan	121.445	29.9957	Ming to Qing period	ancient buildings	protected historic sites
945	Bai Mi Wan Old House	121.486	29.9705	Ming to Qing period	ancient buildings	protected historic sites
946	Chen Family Qingyu Hall	121.476	29.9639	modern period	modern important historical sites and representative buildings	protected historic sites
947	Shi Family	121.459	30.0011	Ming to Qing period	ancient buildings	protected historic sites
948	Yao Family Yufang	121.565	29.9545	Ming to Qing period	ancient buildings	protected historic sites
949	Zhangshu Mentou	121.565	29.9545	Ming to Qing period	ancient buildings	protected historic sites
950	Daiyifang	121.565	29.9545	Ming to Qing period	ancient buildings	protected historic sites
951	Bamboo Wire Wall Door	121.566	29.9553	Ming to Qing period	ancient buildings	protected historic sites
952	Tianyi Room	121.565	29.9545	Ming to Qing period	ancient buildings	protected historic sites
953	Fang family wall door	121.565	29.9545	Ming to Qing period	ancient buildings	protected historic sites
954	Houyaoqian New House	121.565	29.9545	Ming to Qing period	ancient buildings	protected historic sites
955	Temple Heel New House	121.565	29.9545	Ming to Qing period	ancient buildings	protected historic sites
956	Zhenzhai Ancient Site	121.576	29.9546	Ming to Qing period	ancient buildings	protected historic sites
957	Yuxiu Bridge	121.576	29.9546	modern period	ancient buildings	protected historic sites
958	Longjiang Bridge	121.576	29.9546	modern period	ancient buildings	protected historic sites
959	Ancestral Hall of the Tong Family	121.576	29.9561	Ming to Qing period	ancient buildings	protected historic sites
960	Tongjia Ancestral Hall	121.576	29.9561	Ming to Qing period	ancient buildings	protected historic sites
961	New house in Three Brussels	121.576	29.9546	Ming to Qing period	ancient buildings	protected historic sites
962	New houses after Three Brussels	121.576	29.9546	Ming to Qing period	ancient buildings	protected historic sites
963	Jufu Bridge	121.542	29.9659	Ming to Qing period	ancient buildings	protected historic sites
964	The House of the Ploughman	121.539	29.9159	Ming to Qing period	ancient buildings	protected historic sites
965	New house behind Horse Path	121.575	29.9386	Ming to Qing period	ancient buildings	protected historic sites
966	Zhang's house	121.574	29.9378	Ming to Qing period	ancient buildings	protected historic sites
967	Zhang's House	121.574	29.9378	Ming to Qing period	ancient buildings	protected historic sites
968	Zhongxin House	121.574	29.9378	Ming to Qing period	ancient buildings	protected historic sites
969	Zhang's Ancestral Hall	121.574	29.9378	Ming to Qing period	ancient buildings	protected historic sites
970	Risin Bridge	121.579	29.9425	Ming to Qing period	ancient buildings	protected historic sites
971	Box Room	121.603	29.9307	Ming to Qing period	ancient buildings	protected historic sites
972	Gao Fang	121.576	29.9172	Ming to Qing period	ancient buildings	protected historic sites
973	Mingfang	121.576	29.9172	Ming to Qing period	ancient buildings	protected historic sites
974	Wuai Daiya	121.591	29.9146	Ming to Qing period	ancient buildings	protected historic sites
975	Chen Family Ancestral Hall	121.604	29.9236	Ming to Qing period	ancient buildings	protected historic sites
976	Chen Family Ancestral Hall	121.603	29.939	modern period	ancient buildings	protected historic sites
977	Yu Tak Primary School	121.604	29.938	Ming to Qing period	ancient buildings	protected historic sites
978	Tang Zhongfang	121.605	29.939	Ming to Qing period	ancient buildings	protected historic sites
979	Dashuangqiao	121.641	29.9232	Ming to Qing period	ancient buildings	protected historic sites
980	Hanpu Primary School	121.438	29.9408	modern period	modern important historical sites and representative buildings	protected historic sites
981	Jongta	121.435	29.9563	modern period	modern important historical sites and representative buildings	protected historic sites
982	Jeongshe	121.459	30.001	modern period	modern important historical sites and representative buildings	protected historic sites
983	Genji Bridge	121.562	29.9428	modern period	modern important historical sites and representative buildings	protected historic sites
984	Yip Mansion	121.618	29.9111	modern period	ancient buildings	protected historic sites
985	Shenyuan School	121.622	29.916	modern period	modern important historical sites and representative buildings	protected historic sites
986	Tang Tao's former residence	121.605	29.9395	Ming to Qing period	modern important historical sites and representative buildings	protected historic sites
987	Trough Mill	121.47	30.0505	Ming to Qing period	others	protected historic sites
988	Xiawang Bridge	121.412	29.9924	Ming to Qing period	ancient buildings	protected historic sites
989	Xie Family Ancestral Hall	121.533	29.9237	modern period	ancient buildings	protected historic sites
990	Zhang's Tomb	121.575	29.9386	Ming to Qing period	ancient tombs	protected historic sites
991	Ni Residence	121.602	29.9263	Ming to Qing period	ancient buildings	protected historic sites
992	Embracing Pearl House	121.455	29.9954	Ming to Qing period	ancient buildings	protected historic sites
993	Baoshantang	121.457	29.9964	Ming to Qing period	ancient buildings	protected historic sites
994	Zhang Shangshu's Room	121.459	29.9928	Ming to Qing period	ancient buildings	protected historic sites
995	Zheng Family Ancestral Hall	121.452	29.9918	modern period	modern important historical sites and representative buildings	protected historic sites
996	Ruins of Tongjia Private School	121.576	29.9546	Ming to Qing period	ancient buildings	protected historic sites
997	Seowei Bridge	121.589	29.9435	Ming to Qing period	ancient buildings	protected historic sites
998	Feng's house in Qianxinya	121.454	29.9951	Ming to Qing period	ancient buildings	protected historic sites
999	Residence No.22, Sun Temple Road, Cicheng	121.461	29.9905	Ming to Qing period	ancient buildings	protected historic sites
1000	Residence No.24, Sun Temple Road, Cicheng	121.461	29.9904	Ming to Qing period	ancient buildings	protected historic sites
1001	Residence No.26, Sun Temple Road, Cicheng	121.461	29.9904	Ming to Qing period	ancient buildings	protected historic sites
1002	Pudi Primary School	121.458	29.9874	modern period	modern important historical sites and representative buildings	protected historic sites
1003	Former Residence of Feng Junmu	121.46	29.9909	Ming to Qing period	modern important historical sites and representative buildings	protected historic sites
1004	Invading Japanese Army Lion Rock Military Site	121.483	29.9668	modern period	modern important historical sites and representative buildings	protected historic sites
1005	Hongtang School (Teaching Building)	121.513	29.9578	modern period	modern important historical sites and representative buildings	protected historic sites
1006	An Lan Guild Hall	121.569	29.8782	Ming to Qing period	ancient buildings	protected historic sites
1007	Wangshu Pavilion and Monument	121.605	29.9007	modern period	grotto temples and stone carvings	protected historic sites
1008	Yanfang Bridge Stele	121.57	29.8612	modern period	grotto temples and stone carvings	protected historic sites
1009	Hongqiao Lane Modern Buildings	121.575	29.8713	modern period	modern important historical sites and representative buildings	protected historic sites
1010	San Uk Mun Mansion	121.562	29.8591	modern period	modern important historical sites and representative buildings	protected historic sites
1011	White migratory bird bridge	121.571	29.8611	Ming to Qing period	ancient buildings	protected historic sites
1012	Hua Ting Bridge	121.632	29.8779	modern period	modern important historical sites and representative buildings	protected historic sites
1013	Songxia Bridge	121.615	29.8591	modern period	modern important historical sites and representative buildings	protected historic sites
1014	Gufen Tan Kiln Site	121.736	29.8102	Qin to Tang period	ancient sites	protected historic sites
1015	Yau Hau Shan Kiln Site	121.719	29.8603	Qin to Tang period	ancient sites	protected historic sites
1016	Hetouwan kiln site	121.719	29.8603	Qin to Tang period	ancient sites	protected historic sites
1017	Mingtangao kiln site	121.758	29.8418	Song to Yuan period	ancient sites	protected historic sites
1018	Shanxi Ancient Tomb Site	121.575	29.7122	Qin to Tang period	ancient tombs	protected historic sites
1019	Baoqing Temple	121.669	29.6466	Ming to Qing period	ancient buildings	protected historic sites
1020	Fuqian Bridge	121.737	29.8108	Song to Yuan period	ancient buildings	protected historic sites
1021	Fanshidu	121.491	29.7942	Ming to Qing period	ancient buildings	protected historic sites
1022	Zhang Huashan Ancestral Hall	121.548	29.7643	Ming to Qing period	ancient buildings	protected historic sites
1023	Nijin Bridge	121.509	29.7245	Ming to Qing period	ancient buildings	protected historic sites
1024	Yang Gong Ancestral Hall and Pavilion	121.787	29.6884	Ming to Qing period	ancient buildings	protected historic sites
1025	Shengyuanfang	121.733	29.8488	Song to Yuan period	ancient buildings	protected historic sites
1026	Crossing Jing Bridge	121.638	29.8478	Ming to Qing period	ancient buildings	protected historic sites
1027	Huang Ancestral Hall	121.578	29.7284	Ming to Qing period	ancient buildings	protected historic sites
1028	Former Xu Ancestral Hall	121.619	29.786	Ming to Qing period	ancient buildings	protected historic sites
1029	Ma Ling Foot Rock Carving	121.587	29.6859	Song to Yuan period	grotto temples and stone carvings	protected historic sites
1030	Stone Carving in front of Zheng Qingzhi's Tomb	121.598	29.6833	Song to Yuan period	grotto temples and stone carvings	protected historic sites
1031	Protecting the Sacred Temple	121.629	29.66	Ming to Qing period	grotto temples and stone carvings	protected historic sites
1032	Meixianyan Cliff Carving	121.626	29.6556	Ming to Qing period	grotto temples and stone carvings	protected historic sites
1033	Dongyue Palace Tablet	121.708	29.8491	Ming to Qing period	grotto temples and stone carvings	protected historic sites
1034	Stone Inscription of Qushan Seowon	121.801	29.6942	Ming to Qing period	grotto temples and stone carvings	protected historic sites
1035	Yunlong School	121.605	29.7861	modern period	modern important historical sites and representative buildings	protected historic sites
1036	Bottle Kiln Site	121.715	29.8226	Song to Yuan period	ancient sites	protected historic sites
1037	Ancestral Tomb of Yang Clan in Zufen Mountain	121.826	29.7335	Ming to Qing period	ancient tombs	protected historic sites
1038	USA USA	121.817	29.7226	Ming to Qing period	ancient buildings	protected historic sites
1039	Feijun Temple	121.555	29.8359	Ming to Qing period	ancient buildings	protected historic sites
1040	Stone Carving in Dazao	121.598	29.6833	Song to Yuan period	grotto temples and stone carvings	protected historic sites
1041	Hengli Stone Lion	121.559	29.7779	Ming to Qing period	grotto temples and stone carvings	protected historic sites
1042	Waiying Air Defence Shelter	121.798	29.6751	modern period	modern important historical sites and representative buildings	protected historic sites
1043	Dongan Ancient Kiln Site	121.717	29.822	Song to Yuan period	ancient sites	protected historic sites
1044	Shanyanling Well	121.792	29.6645	Ming to Qing period	ancient buildings	protected historic sites
1045	Seven Pagodas Pagoda and Monk's Tomb Group (including Seven Pagodas Pagoda, Master Guan Guan's Tomb Pagoda, Monk Huai Zhen's Tomb, and Zhi Yuan Yi Zu's Relic Tomb Pagoda)	121.574	29.8717	Ming to Qing period	ancient sites	protected historic sites
1046	Tingxiling Ancient Barracks Site (including Barracks Barracks and Xiangyun Pavilion)	121.632	29.7149	Ming to Qing period	ancient sites	protected historic sites
1047	Dongjiajiu Song Dynasty Ruins	121.518	29.7181	Song to Yuan period	ancient sites	protected historic sites
1048	Tomb of Shi Mijian, Minister of War	121.717	29.8009	Song to Yuan period	ancient tombs	protected historic sites
1049	Tomb of Shi Wensun, Taxation Commissioner	121.717	29.8009	Song to Yuan period	ancient tombs	protected historic sites
1050	Tomb of Jiang Mahan	121.812	29.7872	Song to Yuan period	ancient tombs	protected historic sites
1051	Daqiaotou Ancient Tomb Group	121.573	29.7048	Qin to Tang period	ancient tombs	protected historic sites
1052	Tomb of Brothers and Sisters-in-Law	121.715	29.6552	Ming to Qing period	ancient tombs	protected historic sites
1053	Tong Ancestral Hall	121.662	29.6469	Ming to Qing period	ancient buildings	protected historic sites
1054	Jingtan Lane Well	121.725	29.6699	Ming to Qing period	ancient buildings	protected historic sites
1055	Shi's Cemetery	121.717	29.8009	Song to Yuan period	ancient buildings	protected historic sites
1056	Shi's Cemetery in the middle of the pagoda and stone carvings	121.717	29.8009	Song to Yuan period	ancient buildings	protected historic sites
1057	Shi's Cemetery Front Pavilion	121.726	29.8083	Song to Yuan period	ancient buildings	protected historic sites
1058	Phoenix Bridge	121.812	29.7749	Ming to Qing period	ancient buildings	protected historic sites
1059	Guandi Hall	121.812	29.7749	Ming to Qing period	ancient buildings	protected historic sites
1060	Fenghuangling Cave Bridge	121.812	29.767	Ming to Qing period	ancient buildings	protected historic sites
1061	Zhoujiaao Cave Bridge	121.767	29.7614	Ming to Qing period	ancient buildings	protected historic sites
1062	Immortal Bridge	121.731	29.8195	Song to Yuan period	ancient buildings	protected historic sites
1063	Tiefosi Ancient Well	121.738	29.8669	Song to Yuan period	ancient buildings	protected historic sites
1064	Baobang Grand Temple (including Grand Temple and Grand Temple Well)	121.735	29.8573	Ming to Qing period	ancient buildings	protected historic sites
1065	In front of Shi Jia Tang	121.722	29.8505	Ming to Qing period	ancient buildings	protected historic sites
1066	Jing Hei Ancient Well	121.762	29.8394	Ming to Qing period	ancient buildings	protected historic sites
1067	Former Gongcao Hall	121.567	29.743	Ming to Qing period	ancient buildings	protected historic sites
1068	Houqiao	121.618	29.786	Ming to Qing period	ancient buildings	protected historic sites
1069	Fuxing Bridge	121.618	29.786	Ming to Qing period	ancient buildings	protected historic sites
1070	Xiaomei Temple	121.63	29.7752	Ming to Qing period	ancient buildings	protected historic sites
1071	Chen's Ancestral Hall	121.58	29.7399	Song to Yuan period	ancient buildings	protected historic sites
1072	Fengle Bridge	121.58	29.7399	Ming to Qing period	ancient buildings	protected historic sites
1073	Huilong Drum Stone	121.581	29.7598	Ming to Qing period	ancient buildings	protected historic sites
1074	Dong'an Bridge	121.581	29.7571	Ming to Qing period	ancient buildings	protected historic sites
1075	Daochengao Bridge	121.607	29.6443	Ming to Qing period	ancient buildings	protected historic sites
1076	Zhuangji Well	121.608	29.643	Ming to Qing period	ancient buildings	protected historic sites
1077	Appointment Hall	121.59	29.6631	Ming to Qing period	ancient buildings	protected historic sites
1078	Yingxian Bridge	121.583	29.6473	Ming to Qing period	ancient buildings	protected historic sites
1079	Zhangjiagoujing	121.661	29.6676	Ming to Qing period	ancient buildings	protected historic sites
1080	Wu Xu Dong Bridge	121.66	29.6878	Ming to Qing period	ancient buildings	protected historic sites
1081	Mainstay Pavilion	121.486	29.7258	Ming to Qing period	ancient buildings	protected historic sites
1082	Zhou Ancestral Hall	121.509	29.7408	Ming to Qing period	ancient buildings	protected historic sites
1083	Chauhan Bridge	121.507	29.7893	Ming to Qing period	ancient buildings	protected historic sites
1084	Yongbong Bridge	121.507	29.7907	Ming to Qing period	ancient buildings	protected historic sites
1085	Seorang Bridge	121.549	29.7173	Ming to Qing period	ancient buildings	protected historic sites
1086	Guangdu Bridge	121.583	29.7688	Ming to Qing period	ancient buildings	protected historic sites
1087	Xilou Hall	121.527	29.7373	Song to Yuan period	ancient buildings	protected historic sites
1088	Jiufang Gate of Heaven	121.56	29.7849	Ming to Qing period	ancient buildings	protected historic sites
1089	Stone Square Wall Gate	121.559	29.7779	Ming to Qing period	ancient buildings	protected historic sites
1090	Lu Family Ancestral Hall	121.6	29.8108	Ming to Qing period	ancient buildings	protected historic sites
1091	Shi Ancestral Hall	121.609	29.8003	Ming to Qing period	ancient buildings	protected historic sites
1092	Xiajia Caoqiao	121.578	29.8401	Ming to Qing period	ancient buildings	protected historic sites
1093	Naramu Temple	121.535	29.812	Ming to Qing period	ancient buildings	protected historic sites
1094	Tongbenpu Ferry	121.524	29.813	Ming to Qing period	ancient buildings	protected historic sites
1095	Pantoshi Cliff Carving	121.8	29.8092	modern period	grotto temples and stone carvings	protected historic sites
1096	Yang Jiyuan's former residence	121.827	29.7317	modern period	modern important historical sites and representative buildings	protected historic sites
1097	Yin Dong Bridge	121.873	29.7375	modern period	modern important historical sites and representative buildings	protected historic sites
1098	Dasong stone mine site	121.809	29.701	modern period	modern important historical sites and representative buildings	protected historic sites
1099	USA	121.816	29.7047	modern period	modern important historical sites and representative buildings	protected historic sites
1100	Hengshanzha bunker	121.798	29.6751	modern period	modern important historical sites and representative buildings	protected historic sites
1101	Hengshanling bunker	121.798	29.6751	modern period	modern important historical sites and representative buildings	protected historic sites
1102	Hepu mountain bunker	121.791	29.6653	modern period	modern important historical sites and representative buildings	protected historic sites
1103	Shanyanling bunker	121.792	29.6645	modern period	modern important historical sites and representative buildings	protected historic sites
1104	Shanyanling branch site	121.792	29.6645	modern period	modern important historical sites and representative buildings	protected historic sites
1105	Former site of Shanyanling Farmers' Association	121.792	29.6645	modern period	modern important historical sites and representative buildings	protected historic sites
1106	Jin Shaoyao Martyr's Tomb	121.787	29.6884	modern period	modern important historical sites and representative buildings	protected historic sites
1107	Sha Guimo Tomb	121.702	29.6658	modern period	modern important historical sites and representative buildings	protected historic sites
1108	Sha Zaifu's Tomb	121.702	29.6658	modern period	modern important historical sites and representative buildings	protected historic sites
1109	Underwater Chime Cut Bridge	121.699	29.6635	modern period	modern important historical sites and representative buildings	protected historic sites
1110	Wang's Jifang Residence	121.776	29.795	modern period	modern important historical sites and representative buildings	protected historic sites
1111	Wofeng Yarn Factory Villa	121.729	29.8611	modern period	modern important historical sites and representative buildings	protected historic sites
1112	Wofeng Yarn Factory Cemetery	121.729	29.8611	modern period	modern important historical sites and representative buildings	protected historic sites
1113	Luk Sui Hung Spring	121.732	29.8457	modern period	modern important historical sites and representative buildings	protected historic sites
1114	Xingwu Mianzui Bridge	121.651	29.855	modern period	modern important historical sites and representative buildings	protected historic sites
1115	Shujia Bridge	121.622	29.7846	modern period	modern important historical sites and representative buildings	protected historic sites
1116	Chen Ce Residence	121.631	29.7706	modern period	modern important historical sites and representative buildings	protected historic sites
1117	Xu Jingfang Residence	121.582	29.7574	modern period	modern important historical sites and representative buildings	protected historic sites
1118	Xu Bensheng Old Residence	121.619	29.7631	modern period	modern important historical sites and representative buildings	protected historic sites
1119	Huang Shengyi's former residence	121.591	29.759	modern period	modern important historical sites and representative buildings	protected historic sites
1120	Shiqiao Primary School	121.591	29.7588	modern period	modern important historical sites and representative buildings	protected historic sites
1121	USA	121.604	29.7793	modern period	modern important historical sites and representative buildings	protected historic sites
1122	Meiyin Bridge	121.645	29.6666	modern period	modern important historical sites and representative buildings	protected historic sites
1123	Chen's Chime Village	121.604	29.7331	modern period	modern important historical sites and representative buildings	protected historic sites
1124	Ciyintang Triad	121.493	29.7247	modern period	modern important historical sites and representative buildings	protected historic sites
1125	Chen Lu Xiang's Former Residence	121.493	29.7247	modern period	modern important historical sites and representative buildings	protected historic sites
1126	Chen Ren'en's Former Residence	121.493	29.7247	modern period	modern important historical sites and representative buildings	protected historic sites
1127	Chen Guifang's Former Residence	121.493	29.7247	modern period	modern important historical sites and representative buildings	protected historic sites
1128	Steep Gate Bridge	121.481	29.7425	modern period	modern important historical sites and representative buildings	protected historic sites
1129	County Rural Normal School	121.489	29.7413	modern period	modern important historical sites and representative buildings	protected historic sites
1130	Shapa Bridge and Shunfeng Pavilion	121.489	29.754	modern period	modern important historical sites and representative buildings	protected historic sites
1131	Yongxing Bridge	121.575	29.786	modern period	modern important historical sites and representative buildings	protected historic sites
1132	Chenqianqiao Xiyangmenlou	121.564	29.7699	modern period	modern important historical sites and representative buildings	protected historic sites
1133	Tang Ancestral Hall	121.507	29.7478	modern period	modern important historical sites and representative buildings	protected historic sites
1134	Zhou's five-family mansion	121.55	29.7181	modern period	modern important historical sites and representative buildings	protected historic sites
1135	Jinlock Bridge	121.568	29.7947	Ming to Qing period	modern important historical sites and representative buildings	protected historic sites
1136	USA	121.524	29.813	modern period	modern important historical sites and representative buildings	protected historic sites
1137	Hubao Cave	121.8	29.8092	modern period	others	protected historic sites
1138	Linglong Zhenshou Cave	121.8	29.8092	modern period	others	protected historic sites
1139	Shan Cai Dong	121.8	29.8092	modern period	others	protected historic sites
1140	Linglong Dong	121.8	29.8092	modern period	others	protected historic sites
1141	Xu Ancestral Hall	121.637	29.6645	modern period	modern important historical sites and representative buildings	protected historic sites
1142	Wu Ancestral Hall	121.603	29.7244	modern period	modern important historical sites and representative buildings	protected historic sites
1143	Chen Ancestral Hall	121.605	29.6454	modern period	modern important historical sites and representative buildings	protected historic sites
1144	Kongjiatan Zhang Ancestral Hall	121.606	29.7427	modern period	modern important historical sites and representative buildings	protected historic sites
1145	Zhu Jingmei Memorial Pavilion	121.596	29.6395	modern period	modern important historical sites and representative buildings	protected historic sites
1146	Lupu Farmers' Association	121.76	29.6476	Ming to Qing period	ancient buildings	protected historic sites
1147	Huashan Ancestral Hall	121.674	29.7011	Ming to Qing period	ancient buildings	protected historic sites
1148	Hongao Assembly Hall	121.713	29.665	modern period	modern important historical sites and representative buildings	protected historic sites
1149	Wolgong Mountain Ancient Path and Stone Mills	121.675	29.6884	Ming to Qing period	ancient sites	protected historic sites
1150	Ming Dynasty Noble Tomb	121.731	29.8195	Ming to Qing period	ancient tombs	protected historic sites
1151	Huangniujiao Shitang Site	121.875	29.7011	Ming to Qing period	ancient sites	protected historic sites
1152	Guanjiang Du Cemetery	121.703	29.6859	Ming to Qing period	ancient tombs	protected historic sites
1153	Sha Ancestral Hall	121.702	29.6658	Ming to Qing period	ancient buildings	protected historic sites
1154	Fireclimbing Ridge Ancient Trail	121.759	29.6498	Ming to Qing period	ancient sites	protected historic sites
1155	Shu Ding San Martyrs' Tomb	121.76	29.6476	modern period	modern important historical sites and representative buildings	protected historic sites
1156	Yang Ancestral Hall	121.826	29.7335	Ming to Qing period	ancient buildings	protected historic sites
1157	Seed Rain Ancestral Hall	121.482	29.7695	modern period	modern important historical sites and representative buildings	protected historic sites
1158	Li's Residence	121.479	29.7653	Ming to Qing period	ancient buildings	protected historic sites
1159	Yue Dong Men Residence	121.482	29.766	Ming to Qing period	ancient buildings	protected historic sites
1160	Yu Tingxi's Former Residence	121.482	29.766	Ming to Qing period	ancient buildings	protected historic sites
1161	Tingxi Ling Ancient Trail	121.641	29.7082	Ming to Qing period	ancient sites	protected historic sites
1162	Lingnan Mountain Ancient Trail and Lingnan Bodhisattva Cliff Carvings	121.684	29.7296	Ming to Qing period	ancient sites	protected historic sites
1163	Dai Dongquan's Tomb	121.643	29.7741	Ming to Qing period	ancient tombs	protected historic sites
1164	Lingyou Temple	121.721	29.7716	Ming to Qing period	ancient buildings	protected historic sites
1165	Yongfeng Bridge and Pavilion	121.63	29.793	Ming to Qing period	ancient buildings	protected historic sites
1166	Yidaisan Stone Pavilion	121.643	29.7741	Ming to Qing period	ancient buildings	protected historic sites
1167	Greenfield Stone Arch Bridge	121.643	29.7741	Song to Yuan period	ancient buildings	protected historic sites
1168	Huangfenfan Stone Arch Bridge	121.707	29.7496	Song to Yuan period	ancient buildings	protected historic sites
1169	Qian Clan Ancestral Hall of Ai Ri Tang	121.669	29.809	Ming to Qing period	ancient buildings	protected historic sites
1170	Yongan Bridge and Pavilion	121.647	29.7058	Ming to Qing period	modern important historical sites and representative buildings	protected historic sites
1171	Li Dasan's Former Residence	121.633	29.8129	modern period	modern important historical sites and representative buildings	protected historic sites
1172	Hengjie Stone Carving Group (including Shui Kun Tan Tomb Stone Carving, Mu Yuan Tomb Stone Carving, Shimalang Tomb Stone Carving, Caikeng Tomb Stone Carving, Dazhuyuan Tomb Stone Carving, Beiao Ling Tomb Stone Carving)	121.629	29.794	Song to Yuan period	grotto temples and stone carvings	protected historic sites
1173	USA USA USA USA USA USA USA USA USA USA USA USA USA USA USA USA USA USA USA USA USA USA USA USA USA USA USA USA USA USA USA USA USA USA USA USA USA USA USA USA USA USA USA USA USA USA USA USA USA USA USA USA USA USA USA USA USA USA USA USA USA USA USA USA USA USA USA USA USA USA USA USA USA USA USA USA	121.637	29.7883	Song to Yuan period	ancient buildings	protected historic sites
1174	Hanling Ancient Architectural Complex (including the former site of Ningbo Cigarette Factory, Zheng Zhufang Mansion, Anfang and Gongmao Mansions, Huatong Hall, Corfang Mansion, Daxi Yangtou, Shaofang Mansion, Quansheng Mansion, Xiaoshajing, Caifang Mansion, Jin Clan Ancestral Hall, Shangjiuwang, Zhengjia Boutou, Xiangkan Aujing, Upper Jin Gatehouse, Lower Jin Gatehouse)	121.673	29.7428	Ming to Qing period	ancient buildings	protected historic sites
1175	Tao Gong Mountain Ancient Architectural Complex (including Hong Chen-sheng's tomb building, Zhushantou 15 mansion, Shi Changfa's former site of pawnshop, Shi Jiawan 48-51 mansions, Shi Jiawan 53-57 mansions, Xu family's big house, Wang family's No. 2 mansion, Wang family's ancestral hall, Hu family's ancestral hall and pavilion, Cao's mansion, Houzhou Pavilion, Xu family's ancestral hall, Qingsha…	121.66	29.7786	Ming to Qing period	ancient buildings	protected historic sites
1176	Yinjiawan Ancient Architectural Complex (including Zheng Clan Ancestral Hall, Xinxiangxing Walking Horse Building, No. 79 Walking Horse Building in Siguoshan, 24th House in Yinwan Village, Old 24th House, Zheng Clan's Compound in Xicun, Xiang Clan Ancestral Hall, Wanlili Mansion, Shikumen in Yinwan Village, No. 197 Minzu Mansion in Tiande Fang, and Tongdetang Mansion)	121.651	29.7938	Ming to Qing period	ancient buildings	protected historic sites
1177	Yu Tong Pei Jun Temple	121.666	29.7092	Ming to Qing period	ancient buildings	protected historic sites
1178	Qiu Football Tomb Road Stone Carving	121.678	29.7632	Song to Yuan period	ancient tombs	protected historic sites
1179	Blue and White Kiln Site in Sanjianao	121.68	29.8028	Ming to Qing period	ancient sites	protected historic sites
1180	Knife Hill Kiln Site	121.706	29.7692	Qin to Tang period	ancient sites	protected historic sites
1181	Tingxi Ling Barracks and Xiangyun Pavilion	121.631	29.7132	Ming to Qing period	ancient buildings	protected historic sites
1182	Kiln Site in Guotongao	121.647	29.7537	Qin to Tang period	ancient sites	protected historic sites
1183	Ancient Tomb Groups in Steamed Bun Mountain, Qian Da Mountain and Jintong Mountain	121.662	29.8013	Qin to Tang period	ancient tombs	protected historic sites
1184	Ten pits and nine ridges kiln site	121.706	29.7718	Qin to Tang period	ancient sites	protected historic sites
1185	Yopeng kiln site	121.68	29.7453	Song to Yuan period	ancient sites	protected historic sites
1186	Chastity Square	121.686	29.7531	Ming to Qing period	ancient buildings	protected historic sites
1187	Stone Arch Bridge at Shimizuixi, Fuquan Mountain	121.707	29.7496	Song to Yuan period	ancient buildings	protected historic sites
1188	Virtue Bridge	121.705	29.7698	Ming to Qing period	ancient buildings	protected historic sites
1189	Shi Yanzhi's Tomb Road Stone Carving	121.665	29.7889	Song to Yuan period	grotto temples and stone carvings	protected historic sites
1190	Longshan Ancient Burial Compound	121.679	29.8909	Qin to Tang period	ancient tombs	protected historic sites
1191	Academy of Seeking Essence (求精學堂)	121.659	29.9047	Ming to Qing period	modern important historical sites and representative buildings	protected historic sites
1192	Old Gangpo Temple	121.618	29.899	Ming to Qing period	ancient buildings	protected historic sites
1193	Dharma King Temple	121.616	29.9031	Ming to Qing period	ancient buildings	protected historic sites
1194	Wu Hengfang Garden	121.72	29.9618	modern period	modern important historical sites and representative buildings	protected historic sites
1195	Seventeen Bungalows Zheng Family, Luopu Town	121.612	30.0294	Ming to Qing period	ancient buildings	protected historic sites
1196	Camel Town Shulai Village Shang Zhou Ruins	121.538	30.0011	prehistory to pre-Qin period	ancient sites	protected historic sites
1197	Chengguan Town Yijianchi	121.728	29.9573	Ming to Qing period	ancient buildings	protected historic sites
1198	Chengguan town ink stone pool	121.727	29.9596	Ming to Qing period	ancient buildings	protected historic sites
1199	Camel Town, Wenxi Wenzui hometown bridge	121.529	30.0079	modern period	modern important historical sites and representative buildings	protected historic sites
1200	Ye Chengjie tomb site	121.621	29.9529	Ming to Qing period	ancient tombs	protected historic sites
1201	Sheng's Ancestral Hall Gate Tower	121.555	29.9913	Ming to Qing period	ancient buildings	protected historic sites
1202	Huangyang Bridge	121.552	29.9923	Ming to Qing period	ancient buildings	protected historic sites
1203	Houfenglin Temple	121.656	29.9687	Ming to Qing period	ancient buildings	protected historic sites
1204	Huang Gong Temple	121.609	30.023	Ming to Qing period	ancient buildings	protected historic sites
1205	Sanskrit Cliff Carving	121.731	29.9642	Song to Yuan period	grotto temples and stone carvings	protected historic sites
1206	Chess Scales	121.732	29.9647	Ming to Qing period	grotto temples and stone carvings	protected historic sites
1207	The First Mountain Monument	121.732	29.9654	Ming to Qing period	grotto temples and stone carvings	protected historic sites
1208	Guanyin Pavilion	121.732	29.9673	modern period	modern important historical sites and representative buildings	protected historic sites
1209	Zhuang Xixiong's House	121.621	29.9325	modern period	modern important historical sites and representative buildings	protected historic sites
1210	Siyuan Pavilion	121.551	30.0421	modern period	modern important historical sites and representative buildings	protected historic sites
1211	Beacon at Zhaobao Mountain	121.733	29.9671	Ming to Qing period	ancient sites	protected historic sites
1212	Tang's House	121.726	29.9594	Ming to Qing period	ancient buildings	protected historic sites
1213	Wang's Old House	121.702	29.9612	Ming to Qing period	ancient buildings	protected historic sites
1214	Wenwu Hall	121.61	30.0351	Ming to Qing period	ancient buildings	protected historic sites
1215	Qinshan Cave Bridge	121.488	30.0319	Ming to Qing period	ancient buildings	protected historic sites
1216	Hengxi Han Gong Ancestral Hall	121.509	30.0539	Ming to Qing period	ancient buildings	protected historic sites
1217	Wenxi Bafu Temple	121.514	30.009	Ming to Qing period	ancient buildings	protected historic sites
1218	Duliangao Well	121.507	30.0001	Ming to Qing period	ancient buildings	protected historic sites
1219	Duliangao stone tablet	121.507	30.0001	Ming to Qing period	ancient buildings	protected historic sites
1220	Xue Shanren Ruishu Shujianzuka Monument	121.731	29.9651	modern period	grotto temples and stone carvings	protected historic sites
1221	Ziyin Mountain Cliff Carving	121.724	29.9574	Song to Yuan period	grotto temples and stone carvings	protected historic sites
1222	Ruan Ancestral Hall	121.658	29.9399	modern period	modern important historical sites and representative buildings	protected historic sites
1223	Tongyi Hospital	121.629	29.9401	modern period	modern important historical sites and representative buildings	protected historic sites
1224	Thousand Years Bridge	121.623	29.9401	modern period	modern important historical sites and representative buildings	protected historic sites
1225	Dong Xing Sheng's former residence	121.63	29.9532	modern period	modern important historical sites and representative buildings	protected historic sites
1226	Fan Xu Litai's Former Residence	121.653	29.9668	modern period	modern important historical sites and representative buildings	protected historic sites
1227	Weng Fuqing Residence	121.595	29.9858	modern period	modern important historical sites and representative buildings	protected historic sites
1228	Zhao Anzhong's Former Residence	121.598	30.0014	modern period	modern important historical sites and representative buildings	protected historic sites
1229	Nailuo Mountain Beacon Light Tower	121.634	30.06	modern period	modern important historical sites and representative buildings	protected historic sites
1230	Anti-Japanese Bunker on Xiyun Mountain	121.61	30.0351	modern period	modern important historical sites and representative buildings	protected historic sites
1231	Fan Hengliang's Former Residence	121.684	29.9643	modern period	modern important historical sites and representative buildings	protected historic sites
1232	Former Residence of Ying Xingjiu	121.658	29.9771	modern period	modern important historical sites and representative buildings	protected historic sites
1233	Seven Eyes Bridge	121.653	29.9743	modern period	modern important historical sites and representative buildings	protected historic sites
1234	Wang's House	121.71	29.9637	modern period	modern important historical sites and representative buildings	protected historic sites
1235	Lin Lianshui's Former Residence	121.719	29.9603	modern period	modern important historical sites and representative buildings	protected historic sites
1236	Dai Rong House	121.72	29.9604	modern period	modern important historical sites and representative buildings	protected historic sites
1237	Deng Yun Fang of the Republic of China	121.734	29.9653	modern period	modern important historical sites and representative buildings	protected historic sites
1238	Guiayi Township Rest Bridge Guihua Hall	121.625	29.9862	Ming to Qing period	ancient buildings	protected historic sites
1239	Rest Bridge (including tea pavilion, tea house and tea party monument)	121.625	29.9862	Ming to Qing period	ancient buildings	protected historic sites
1240	Rest Bridge Fire Fighting Club	121.625	29.9862	modern period	modern important historical sites and representative buildings	protected historic sites
1241	Former Residence of Bei Shi Zhang	121.625	29.9862	Ming to Qing period	ancient buildings	protected historic sites
1242	Rest Bridge Bei Ancestral Hall	121.625	29.9862	Ming to Qing period	ancient buildings	protected historic sites
1243	Ailing Bridge	121.625	29.9862	modern period	modern important historical sites and representative buildings	protected historic sites
1244	Shaxi Ruins	121.95	29.8674	prehistory to pre-Qin period	ancient sites	protected historic sites
1245	Chenhua Han Burial Group	121.874	29.8926	Qin to Tang period	ancient tombs	protected historic sites
1246	Zhang Gong Temple	121.989	29.7926	Ming to Qing period	ancient buildings	protected historic sites
1247	Zhonghe Water Conservancy Prohibition Monument	121.873	29.8897	Ming to Qing period	grotto temples and stone carvings	protected historic sites
1248	Ningguo Temple	121.975	29.8786	modern period	modern important historical sites and representative buildings	protected historic sites
1249	Ruins of Ancient Ashoka Temple	121.771	29.8458	modern period	modern important historical sites and representative buildings	protected historic sites
1250	Yeongsan School	121.787	29.8855	modern period	modern important historical sites and representative buildings	protected historic sites
1251	Wuai Revolutionary Martyrs' Cemetery	121.751	29.8626	modern period	modern important historical sites and representative buildings	protected historic sites
1252	Jingye Pavilion	121.868	29.7842	Ming to Qing period	ancient buildings	protected historic sites
1253	Beilun Mountain	121.861	29.942	modern period	modern important historical sites and representative buildings	protected historic sites
1254	Jiaxi Temple	121.775	29.8577	Ming to Qing period	ancient buildings	protected historic sites
1255	Linzhai Gate Tower	121.792	29.9303	Ming to Qing period	ancient buildings	protected historic sites
1256	Zhujiadu Bridge	121.703	29.9032	Ming to Qing period	ancient buildings	protected historic sites
1257	Anle Bridge	121.707	29.8945	Ming to Qing period	ancient buildings	protected historic sites
1258	Jinyindu Bridge	121.688	29.8735	Ming to Qing period	ancient buildings	protected historic sites
1259	Xu Ancestral Hall	121.79	29.8846	Ming to Qing period	ancient buildings	protected historic sites
1260	Yizi House	121.795	29.9322	Ming to Qing period	ancient buildings	protected historic sites
1261	Sifen Tou	121.795	29.9322	Ming to Qing period	ancient buildings	protected historic sites
1262	Scholar's house	121.685	29.9038	Ming to Qing period	ancient buildings	protected historic sites
1263	Bao Residence	121.713	29.9402	Ming to Qing period	ancient buildings	protected historic sites
1264	Liu Fufang	121.7	29.9308	Ming to Qing period	ancient buildings	protected historic sites
1265	Hu Residence	121.87	29.8899	Ming to Qing period	ancient buildings	protected historic sites
1266	Carp Mountain Pillboxes	121.808	29.9472	modern period	modern important historical sites and representative buildings	protected historic sites
1267	Jiaoshange Pillbox	121.753	29.9609	modern period	modern important historical sites and representative buildings	protected historic sites
1268	Qianjia Tomb Hill Burial Group	121.718	29.8885	Qin to Tang period	ancient tombs	protected historic sites
1269	Zhong Guan Guan's former residence and tomb	121.93	29.8593	Ming to Qing period	modern important historical sites and representative buildings	protected historic sites
1270	New house behind Yu's house	121.916	29.8442	Ming to Qing period	ancient buildings	protected historic sites
1271	Dry house with three rows of houses	121.917	29.8501	Ming to Qing period	ancient buildings	protected historic sites
1272	Shan'an Hall	121.921	29.871	Ming to Qing period	ancient buildings	protected historic sites
1273	Huang's Ancestral Hall	121.934	29.8566	Ming to Qing period	ancient buildings	protected historic sites
1274	Three Generations of Scribe Hall	121.922	29.8658	Ming to Qing period	ancient buildings	protected historic sites
1275	Yao Xie's Former Residence	121.703	29.9032	Ming to Qing period	ancient buildings	protected historic sites
1276	Xu Shengchan's former residence	121.72	29.9149	modern period	modern important historical sites and representative buildings	protected historic sites
1277	Jiangqiao, Yinzhen	121.694	29.8802	modern period	modern important historical sites and representative buildings	protected historic sites
1278	Cao Xinjeng's Former Residence	121.924	29.8719	modern period	modern important historical sites and representative buildings	protected historic sites
1279	Kwai Lu Xiaofeng Garden	121.818	29.8613	Ming to Qing period	ancient buildings	protected historic sites
1280	Dabentang Chen Ancestral Hall	121.836	29.8009	Ming to Qing period	ancient buildings	protected historic sites
1281	Shrimp La Temple	121.968	29.8038	Ming to Qing period	ancient buildings	protected historic sites
1282	Zhou Family Ancestral Hall in the middle of last week	121.84	29.7829	Ming to Qing period	ancient buildings	protected historic sites
1283	Shengshan Temple	121.928	29.808	Ming to Qing period	ancient buildings	protected historic sites
1284	Zhaorui Bridge	121.928	29.8003	Ming to Qing period	ancient buildings	protected historic sites
1285	Xinpu Old House	121.89	29.892	modern period	modern important historical sites and representative buildings	protected historic sites
1286	Puncture Hill Beacon Hill Ruins	121.912	29.8183	Ming to Qing period	ancient sites	protected historic sites
1287	Beacon Hill Ruins	121.957	29.8059	Ming to Qing period	ancient sites	protected historic sites
1288	Calamus Hill Beacon Ruins	121.915	29.8022	Ming to Qing period	ancient sites	protected historic sites
1289	Dongao Mountain Beacon Ruins	121.889	29.8149	Ming to Qing period	ancient sites	protected historic sites
1290	Hu's Cemetery Stone Plaque	121.781	29.8566	Song to Yuan period	ancient buildings	protected historic sites
1291	Hall behind Jingxi Temple	121.878	29.875	Ming to Qing period	ancient buildings	protected historic sites
1292	Guo Ju Jesus Hall	122.039	29.8514	Ming to Qing period	ancient buildings	protected historic sites
1293	Former Residence of Liu Cifu	121.927	29.8068	Ming to Qing period	ancient buildings	protected historic sites
1294	Fang Ancestral Hall	121.761	29.8803	Ming to Qing period	ancient buildings	protected historic sites
1295	Cat Reef Temple	121.992	29.8261	Ming to Qing period	ancient buildings	protected historic sites
1296	Yangshan Temple	121.951	29.7934	Ming to Qing period	ancient buildings	protected historic sites
1297	Chai Bridge	121.922	29.8748	modern period	modern important historical sites and representative buildings	protected historic sites
1298	Taipingao Inspection Town	121.965	29.83	Ming to Qing period	ancient sites	protected historic sites
1299	Cizao Beacon Tower	121.845	29.7867	Ming to Qing period	ancient sites	protected historic sites
1300	Fuquanshan Beacon Tower	121.943	29.8228	Ming to Qing period	ancient sites	protected historic sites
1301	Zhan Ancestral Hall	121.757	29.8629	Ming to Qing period	ancient buildings	protected historic sites
1302	Hu Ancestral Hall	121.923	29.8719	Ming to Qing period	ancient buildings	protected historic sites
1303	USA	121.845	29.9247	Ming to Qing period	ancient buildings	protected historic sites
1304	Former Residence of Xu Fangboat	121.84	29.9268	Ming to Qing period	ancient buildings	protected historic sites
1305	Hufang Temple	121.698	29.9001	Ming to Qing period	ancient buildings	protected historic sites
1306	Xue Wentai's Tomb	121.753	29.9071	modern period	ancient tombs	protected historic sites
1307	Meishan Beacon Hill	122.029	29.8153	Ming to Qing period	ancient sites	protected historic sites
1308	Shao Ancestral Hall	121.708	29.8936	Ming to Qing period	ancient buildings	protected historic sites
1309	Chiang Kai-shek's handwritten tombstone	121.905	29.8517	modern period	grotto temples and stone carvings	protected historic sites
1310	Piercing Hill Diaolouge Cluster	121.943	29.891	modern period	modern important historical sites and representative buildings	protected historic sites
1311	Xu Jiannong Xu Changhai Martyrs' Residence	121.979	29.8776	Ming to Qing period	modern important historical sites and representative buildings	protected historic sites
1312	Daxie Revolutionary Martyrs' Cemetery	121.969	29.9149	modern period	modern important historical sites and representative buildings	protected historic sites
1313	Former Site of Dinghai County Government during the Anti-Japanese War Period	121.977	29.9121	modern period	modern important historical sites and representative buildings	protected historic sites
1314	Former Residence of Le Shao Hua	121.754	29.9517	Ming to Qing period	ancient buildings	protected historic sites
1315	Shen Clan Ancestral Hall	122.003	29.8055	Ming to Qing period	ancient buildings	protected historic sites
1316	Xianan Zhang Ancestral Hall	121.898	29.8915	Ming to Qing period	ancient buildings	protected historic sites
1317	Wei Qi's Tomb	121.264	29.6825	Song to Yuan period	ancient tombs	protected historic sites
1318	Mao Yupei's Tomb	121.241	29.5993	Ming to Qing period	ancient tombs	protected historic sites
1319	Ximing Hall	121.457	29.7712	Ming to Qing period	ancient buildings	protected historic sites
1320	Stone Gate Square	121.557	29.6818	Ming to Qing period	ancient buildings	protected historic sites
1321	Pine Heart and Bamboo Section Stele Pavilion	121.491	29.688	Ming to Qing period	ancient buildings	protected historic sites
1322	Qinjing Jiexiao Stele Pavilion	121.44	29.6725	Ming to Qing period	ancient buildings	protected historic sites
1323	Qianzhangyan Cliff Carving	121.224	29.6831	Ming to Qing period	grotto temples and stone carvings	protected historic sites
1324	Crane Lodge	121.412	29.6581	modern period	modern important historical sites and representative buildings	protected historic sites
1325	Royal Book Pavilion	121.23	29.686	Song to Yuan period	ancient buildings	protected historic sites
1326	Yantou Guangji Bridge	121.239	29.601	Ming to Qing period	ancient buildings	protected historic sites
1327	Tiyun Bridge	121.239	29.601	Ming to Qing period	ancient buildings	protected historic sites
1328	Gongshang Well	121.475	29.5215	Ming to Qing period	ancient buildings	protected historic sites
1329	Former site of Gezhu Wuling Branch School	121.151	29.6468	modern period	modern important historical sites and representative buildings	protected historic sites
1330	Ba Bridge	121.483	29.7152	Ming to Qing period	ancient buildings	protected historic sites
1331	Changling Watchtower	121.749	29.6147	Ming to Qing period	ancient sites	protected historic sites
1332	Baedu Ancient Kiln Site	121.56	29.6843	Qin to Tang period	ancient sites	protected historic sites
1333	Liangjiadun Ancient Burial Site	121.448	29.6866	Qin to Tang period	ancient tombs	protected historic sites
1334	Jingci Temple	121.205	29.6052	Ming to Qing period	ancient buildings	protected historic sites
1335	Beishan Temple	121.409	29.6642	Ming to Qing period	ancient buildings	protected historic sites
1336	Qiantan Temple	121.24	29.5991	Ming to Qing period	ancient buildings	protected historic sites
1337	Respect and Love Hall	121.476	29.7571	Ming to Qing period	ancient buildings	protected historic sites
1338	Ying Ji Temple	121.327	29.5181	Ming to Qing period	ancient buildings	protected historic sites
1339	Nanshan Quarry	121.448	29.6348	Qin to Tang period	ancient sites	protected historic sites
1340	Wan Wan Heng Lau	121.309	29.5423	Ming to Qing period	ancient buildings	protected historic sites
1341	Zhangjia Zhang Clan Ancestral Hall	121.299	29.5104	Ming to Qing period	ancient buildings	protected historic sites
1342	Qiange Ge Ancestral Hall	121.344	29.6974	Ming to Qing period	ancient buildings	protected historic sites
1343	Houzhu Ancestral Hall	121.373	29.7225	Ming to Qing period	ancient buildings	protected historic sites
1344	Yongfeng Bridge	121.361	29.6878	Ming to Qing period	ancient buildings	protected historic sites
1345	Ningxiangju	121.395	29.7091	Ming to Qing period	ancient buildings	protected historic sites
1346	Dabu Zhu Da Mao Fang	121.708	29.5779	Ming to Qing period	ancient buildings	protected historic sites
1347	Zhanghu Zhang Clan Ancestral Hall	121.496	29.5505	Ming to Qing period	ancient buildings	protected historic sites
1348	Descending Chu Temple	121.519	29.5647	Ming to Qing period	ancient buildings	protected historic sites
1349	Chenjun Temple	121.554	29.6765	Ming to Qing period	ancient buildings	protected historic sites
1350	Wang Jia Hui Old Ancestral Hall	121.479	29.6691	Ming to Qing period	ancient buildings	protected historic sites
1351	Saturday House Ancestral Hall behind the Temple	121.509	29.6663	Ming to Qing period	ancient buildings	protected historic sites
1352	Xia Cai Cai Ancestral Hall	121.522	29.7046	Ming to Qing period	ancient buildings	protected historic sites
1353	The Ancestral Hall with Soothing Tweets	121.538	29.6341	Ming to Qing period	ancient buildings	protected historic sites
1354	Wulin Wu Clan Ancestral Hall	121.279	29.6985	Ming to Qing period	ancient buildings	protected historic sites
1355	Dong Er Shangjie Zhu Ancestral Hall	121.192	29.6831	Ming to Qing period	ancient buildings	protected historic sites
1356	West plain Hu's two-family ancestral hall	121.38	29.5199	Ming to Qing period	ancient buildings	protected historic sites
1357	Haizawa Temple	121.532	29.5338	Ming to Qing period	ancient buildings	protected historic sites
1358	Hanseong Temple	121.44	29.6722	Ming to Qing period	ancient buildings	protected historic sites
1359	Fachang Temple	121.372	29.7317	Ming to Qing period	modern important historical sites and representative buildings	protected historic sites
1360	Shangbi Zhuji Hu's Gate of Heaven	121.19	29.5952	modern period	modern important historical sites and representative buildings	protected historic sites
1361	Dayan Baiyan Gate of Heaven	121.312	29.5066	Ming to Qing period	ancient buildings	protected historic sites
1362	Qiaokeng Lingji Temple	121.246	29.5019	Ming to Qing period	ancient buildings	protected historic sites
1363	Zhengming Shen's Gate of Heaven	121.41	29.6569	Ming to Qing period	ancient buildings	protected historic sites
1364	Maple Temple	121.391	29.6805	Ming to Qing period	ancient buildings	protected historic sites
1365	Banxi Dong Ancestral Hall	121.252	29.6429	Ming to Qing period	ancient buildings	protected historic sites
1366	Yuanjun Temple	121.243	29.6065	Ming to Qing period	ancient buildings	protected historic sites
1367	Xinxing Temple	121.332	29.6875	Ming to Qing period	ancient buildings	protected historic sites
1368	Jiangjun Temple	121.347	29.6946	Ming to Qing period	ancient buildings	protected historic sites
1369	Houzhu Old Ancestral Hall	121.372	29.722	Ming to Qing period	ancient buildings	protected historic sites
1370	Baidu Flower Wall Gate Shining Wall	121.556	29.6873	Ming to Qing period	ancient buildings	protected historic sites
1371	Fengzhong Sheng Dafang	121.409	29.66	modern period	modern important historical sites and representative buildings	protected historic sites
1372	Wuling Park	121.278	29.6853	modern period	modern important historical sites and representative buildings	protected historic sites
1373	Chen Tianqiao Old Residence	121.658	29.5813	modern period	modern important historical sites and representative buildings	protected historic sites
1374	Bodhi Ridge Ancient Path	121.629	29.6236	Song to Yuan period	ancient sites	protected historic sites
1375	Strike Detention Temple	121.622	29.5629	Ming to Qing period	ancient buildings	protected historic sites
1376	Ma Fubo Temple	121.425	29.5358	Ming to Qing period	ancient buildings	protected historic sites
1377	Hsien Ying Temple	121.164	29.6936	Ming to Qing period	ancient buildings	protected historic sites
1378	Qixiakeng Wang Ancestral Hall	121.164	29.6941	Ming to Qing period	ancient buildings	protected historic sites
1379	Chen Kongmu Chen Ancestral Hall	121.504	29.7087	Ming to Qing period	ancient buildings	protected historic sites
1380	Wang Xupu Wang Ancestral Hall	121.409	29.7167	Ming to Qing period	ancient buildings	protected historic sites
1381	Qingyun Xiaochangfang Ancestral Hall	121.367	29.7071	Ming to Qing period	ancient buildings	protected historic sites
1382	Gezhu Wang Ancestral Hall	121.152	29.6463	Ming to Qing period	ancient buildings	protected historic sites
1383	Dongjia Dong Ancestral Hall	121.247	29.4571	Ming to Qing period	ancient buildings	protected historic sites
1384	Tingshan Ancestral Hall	121.245	29.6053	Ming to Qing period	ancient buildings	protected historic sites
1385	Qingyun Tangfang	121.369	29.7067	Ming to Qing period	ancient buildings	protected historic sites
1386	Qingyun Sanmao House	121.369	29.7067	Ming to Qing period	ancient buildings	protected historic sites
1387	Matou Shimakura House	121.658	29.5813	Ming to Qing period	ancient buildings	protected historic sites
1388	Xikou Zaishinden Lane Shengjia Jieyanmen (Gate of Heaven)	121.288	29.6872	Ming to Qing period	ancient buildings	protected historic sites
1389	Jinjing Bridge	121.175	29.6475	Ming to Qing period	ancient buildings	protected historic sites
1390	Zhu Yang's former residence	121.455	29.7413	modern period	modern important historical sites and representative buildings	protected historic sites
1391	Zhou Gantang's Tomb	121.401	29.6763	modern period	modern important historical sites and representative buildings	protected historic sites
1392	Xiawangdu Ruins	121.45	29.7706	prehistory to pre-Qin period	ancient sites	protected historic sites
1393	Ancestral Hall of Four Wang Clans	121.445	29.7494	Ming to Qing period	ancient buildings	protected historic sites
1394	Yantou Ruifang	121.239	29.6025	Ming to Qing period	ancient buildings	protected historic sites
1395	Shanglangxi Temple	121.563	29.6266	Ming to Qing period	ancient buildings	protected historic sites
1396	Maoyu Wang's Outer Residence Ancestral Hall	121.503	29.5534	Ming to Qing period	ancient buildings	protected historic sites
1397	Caochun Sanjiedang	121.606	29.6047	Ming to Qing period	ancient buildings	protected historic sites
1398	Yongning Bridge	121.323	29.5383	modern period	ancient buildings	protected historic sites
1399	Dong Zixing Martyr's Tomb	121.318	29.5103	modern period	modern important historical sites and representative buildings	protected historic sites
1400	Fenghua Thermal Power Plant Site	121.423	29.6774	modern period	modern important historical sites and representative buildings	protected historic sites
1401	Yan Ziling Ancestral Hall	121.159	30.0521	Ming to Qing period	ancient buildings	protected historic sites
1402	Henehu Temple	121.223	29.9966	Ming to Qing period	ancient buildings	protected historic sites
1403	Wang Gong Temple	121.264	30.0459	Ming to Qing period	ancient buildings	protected historic sites
1404	Hujiadong Bridge	121.393	29.953	Ming to Qing period	ancient buildings	protected historic sites
1405	Anle Hall	121.36	30.0538	Ming to Qing period	ancient buildings	protected historic sites
1406	Da Chang Hall	121.245	29.9908	Ming to Qing period	ancient buildings	protected historic sites
1407	Wannian Bridge at Jinguangxi	121.367	29.9309	modern period	ancient buildings	protected historic sites
1408	Yang Ancestral Hall	121.034	30.024	Ming to Qing period	ancient buildings	protected historic sites
1409	Niyan Xu Family	121.122	30.164	Ming to Qing period	ancient buildings	protected historic sites
1410	Huang Zongxi's Hometown Architecture (Dongjin Zhongseung Temple, Huang Family Bamboo Bridge, Qianyuan Daiya)	121.229	30.02	Ming to Qing period	ancient buildings	protected historic sites
1411	Guoqing Hall	120.974	30.1192	Ming to Qing period	ancient buildings	protected historic sites
1412	Ye Family's Big House	121.36	30.0538	Ming to Qing period	ancient buildings	protected historic sites
1413	Qianzhen Temple	121.405	30.0289	Ming to Qing period	ancient buildings	protected historic sites
1414	Jingo Temple	121.372	29.9713	Ming to Qing period	ancient buildings	protected historic sites
1415	Lushan Temple	121.376	29.9701	Ming to Qing period	ancient buildings	protected historic sites
1416	Kuo Mo Temple	121.271	30.012	Ming to Qing period	ancient buildings	protected historic sites
1417	Upper East Rock Temple Hall	121.21	29.9212	Ming to Qing period	ancient buildings	protected historic sites
1418	Shanqian Hu House	121.083	30.0655	Ming to Qing period	ancient buildings	protected historic sites
1419	Kap Siew Study House	121.133	30.0489	Ming to Qing period	ancient buildings	protected historic sites
1420	Sanxian Hall	121.05	30.1678	Ming to Qing period	ancient buildings	protected historic sites
1421	Guangshu Temple	121.206	30.1687	Ming to Qing period	ancient buildings	protected historic sites
1422	‘Cliff Inscription of ‘The First Spring of Linshan Mountain	121.001	30.1536	Ming to Qing period	grotto temples and stone carvings	protected historic sites
1423	Qianxihu Kiln Site	121.096	30.0276	Song to Yuan period	ancient sites	protected historic sites
1424	The University Doctor's House	121.05	30.1678	Ming to Qing period	ancient buildings	protected historic sites
1425	Bamboo Wall Gate Xu Residence	121.052	30.1637	Ming to Qing period	ancient buildings	protected historic sites
1426	Bashi Bridge	120.983	30.1118	Ming to Qing period	ancient buildings	protected historic sites
1427	Ye Ancestral Hall	121.147	30.096	Ming to Qing period	ancient buildings	protected historic sites
1428	Majiayan	120.99	30.0773	Ming to Qing period	ancient buildings	protected historic sites
1429	Ye Clan's Terrace Gate	121.401	30.0561	Ming to Qing period	ancient buildings	protected historic sites
1430	Shek Tam Pan Bridge	121.194	29.8622	Ming to Qing period	ancient buildings	protected historic sites
1431	Huang Xikeng Ancestral Hall	121.066	29.7401	Ming to Qing period	ancient buildings	protected historic sites
1432	Lu Shi Zhifu's Ancestral Hall	121.143	29.7442	Ming to Qing period	ancient buildings	protected historic sites
1433	Tong's House	121.337	29.9891	Ming to Qing period	ancient buildings	protected historic sites
1434	Pai Men Tou Sun Ancestral Hall	121.301	29.9589	Ming to Qing period	ancient buildings	protected historic sites
1435	Qinghua Ancestral Hall	121.321	29.9429	Ming to Qing period	ancient buildings	protected historic sites
1436	White Water Pavilion	121.097	29.8813	Ming to Qing period	ancient buildings	protected historic sites
1437	Xieshan Temple	121.375	29.9366	Ming to Qing period	ancient buildings	protected historic sites
1438	Ying Family Mansion	121.236	30.0153	Ming to Qing period	ancient buildings	protected historic sites
1439	Weng Family Mansion	121.234	29.9194	Ming to Qing period	ancient buildings	protected historic sites
1440	Shangshangjibu Bridge	121.233	29.9191	Ming to Qing period	ancient buildings	protected historic sites
1441	Shizitan Cliff Inscription	121.365	29.9264	Ming to Qing period	grotto temples and stone carvings	protected historic sites
1442	Zhongshan Ferry Tank	121.24	29.9838	modern period	modern important historical sites and representative buildings	protected historic sites
1443	Tong'an Bridge	121.232	29.9119	modern period	modern important historical sites and representative buildings	protected historic sites
1444	Chen Family Sanli Hall	121.281	30.0211	modern period	modern important historical sites and representative buildings	protected historic sites
1445	Huang Ming Martyr's Residence	121.15	29.951	modern period	modern important historical sites and representative buildings	protected historic sites
1446	Filial Piety Ancestral Hall	121.087	29.9123	modern period	modern important historical sites and representative buildings	protected historic sites
1447	Jing Guan Pavilion	121.36	30.0538	modern period	modern important historical sites and representative buildings	protected historic sites
1448	Du Ancestral Hall	121.034	30.0616	modern period	modern important historical sites and representative buildings	protected historic sites
1449	Zhangfang Wei's Residence	121.003	30.0758	modern period	modern important historical sites and representative buildings	protected historic sites
1450	Zhao's Old Mansion	121.034	30.024	modern period	modern important historical sites and representative buildings	protected historic sites
1451	Great Buddha Temple	121.101	30.1763	modern period	modern important historical sites and representative buildings	protected historic sites
1452	Hu's Old Mansion, No.64, Hu's Family	120.96	30.1018	modern period	modern important historical sites and representative buildings	protected historic sites
1453	Taiping Lake Kiln Site	121.244	30.0521	Song to Yuan period	ancient sites	protected historic sites
1454	Ruins of Ceremonial Zhongtai	121.159	30.0528	Ming to Qing period	ancient sites	protected historic sites
1455	Linshan City Wall Site	121	30.1615	Ming to Qing period	ancient sites	protected historic sites
1456	Tongling Pavilion	121.322	30.055	Ming to Qing period	ancient buildings	protected historic sites
1457	Xinglong Temple	121.164	29.9325	Ming to Qing period	ancient buildings	protected historic sites
1458	Tianxing Temple	121.142	29.7447	Ming to Qing period	ancient buildings	protected historic sites
1459	Tangxi Tang Ancestral Hall	121.059	29.7278	Ming to Qing period	ancient buildings	protected historic sites
1460	Zhenxi Bridge	121.059	29.7278	Ming to Qing period	ancient buildings	protected historic sites
1461	Xianqing Temple	121.214	29.8684	Ming to Qing period	ancient buildings	protected historic sites
1462	Houfang Wei Family Ancestral Hall	121.004	30.0786	Ming to Qing period	ancient buildings	protected historic sites
1463	Shuangyi Bridge	120.989	30.0823	Ming to Qing period	ancient buildings	protected historic sites
1464	Zhao's Qicheng Hall	121.111	29.9879	Ming to Qing period	ancient buildings	protected historic sites
1465	Ma Ancestral Hall	121.237	29.938	Ming to Qing period	ancient buildings	protected historic sites
1466	Zhixi Temple	121.269	29.9808	Ming to Qing period	ancient buildings	protected historic sites
1467	Fuquan Bridge	121.322	29.9953	Ming to Qing period	ancient buildings	protected historic sites
1468	Zhao Family Ancestral Hall	121.258	30.0014	Ming to Qing period	ancient buildings	protected historic sites
1469	Yuhua Ancestral Hall	121.313	29.9784	Ming to Qing period	ancient buildings	protected historic sites
1470	Qingyang Pavilion	121.39	30.0499	Ming to Qing period	ancient buildings	protected historic sites
1471	Guan's Residence	121.166	30.0547	Ming to Qing period	ancient buildings	protected historic sites
1472	Liangjiayan	121.128	30.1214	Ming to Qing period	ancient buildings	protected historic sites
1473	Cai Yuanfang	121.061	30.1592	Ming to Qing period	ancient buildings	protected historic sites
1474	Xie's Sixth House	121.061	30.1592	Ming to Qing period	ancient buildings	protected historic sites
1475	Hu's House	120.96	30.1018	Ming to Qing period	ancient buildings	protected historic sites
1476	Zhou's House in Tudang Alley	121	30.1615	Ming to Qing period	ancient buildings	protected historic sites
1477	San Guan Hall	121.18	29.9018	Ming to Qing period	ancient buildings	protected historic sites
1478	Double Gui House	121.164	30.1701	Ming to Qing period	ancient buildings	protected historic sites
1479	Respect and Love Hall (Mao Ancestral Hall)	121.204	30.1581	Ming to Qing period	ancient buildings	protected historic sites
1480	Gan Chuk Um	121.169	29.8292	Ming to Qing period	ancient buildings	protected historic sites
1481	Chen Gong Temple	121.11	29.8216	Ming to Qing period	ancient buildings	protected historic sites
1482	Shen's Residence on Wangxi Road	121.167	29.7985	Ming to Qing period	ancient buildings	protected historic sites
1483	‘Danshan Chishui’ Inscription	121.167	29.7985	modern period	grotto temples and stone carvings	protected historic sites
1484	Zhongshan Memorial Forest Pagoda Monument	121.159	30.0528	modern period	grotto temples and stone carvings	protected historic sites
1485	Guo Wang Temple	121.401	30.0159	modern period	modern important historical sites and representative buildings	protected historic sites
1486	Qian Family Ancestral Hall	121.362	29.9814	modern period	modern important historical sites and representative buildings	protected historic sites
1487	Yuan Ma Sanbei guerrilla command site	121.237	29.938	modern period	modern important historical sites and representative buildings	protected historic sites
1488	Lu Ancestral Hall	121.159	30.0912	modern period	modern important historical sites and representative buildings	protected historic sites
1489	Jiemei Hall	121.096	30.1685	modern period	modern important historical sites and representative buildings	protected historic sites
1490	Hengshan Chen Ancestral Hall	120.995	30.1061	modern period	modern important historical sites and representative buildings	protected historic sites
1491	Tao's old house	121.009	30.154	modern period	modern important historical sites and representative buildings	protected historic sites
1492	CPC Yu Shang County Committee secret contact point Ma's Jujube Garden	120.956	30.1564	modern period	modern important historical sites and representative buildings	protected historic sites
1493	Simen Youth Salvation Propaganda Room Old Site	121.05	30.1678	modern period	modern important historical sites and representative buildings	protected historic sites
1494	New Fourth Army East Zhejiang Guerrilla Column Logistics Department Arsenal Site	121.181	29.8973	modern period	modern important historical sites and representative buildings	protected historic sites
1495	Yuwen's former residence (Weng's former residence)	121.308	30.0052	modern period	modern important historical sites and representative buildings	protected historic sites
1496	The former site of Yao Nan Office of Sanbei Guerrilla Command	121.163	29.9332	modern period	modern important historical sites and representative buildings	protected historic sites
1497	Huagai Mountain Militia Watchtower Site	121.118	29.7782	modern period	modern important historical sites and representative buildings	protected historic sites
1498	Shepherd Hill Celadon Kiln Site	121.327	30.125	Qin to Tang period	ancient sites	protected historic sites
1499	Yan Ziling Tomb	121.194	30.0957	Qin to Tang period	ancient tombs	protected historic sites
1500	Yangbudun Stone Chamber Tomb	121.433	30.0975	prehistory to pre-Qin period	ancient tombs	protected historic sites
1501	Chenshan Ancient Burial Compound	121.194	30.0957	prehistory to pre-Qin period	ancient tombs	protected historic sites
1502	Dongshan Temple	121.472	30.0701	Ming to Qing period	ancient buildings	protected historic sites
1503	Puhui Temple	121.412	30.1789	Ming to Qing period	ancient buildings	protected historic sites
1504	Zixi Temple	121.437	30.1603	Ming to Qing period	ancient buildings	protected historic sites
1505	Tianfei Palace	121.383	30.1819	Ming to Qing period	ancient buildings	protected historic sites
1506	Lin Handa's Former Residence	121.547	30.0906	modern period	modern important historical sites and representative buildings	protected historic sites
1507	Shen Yongfeng Old Shop	121.428	30.1536	Ming to Qing period	ancient buildings	protected historic sites
1508	Queanbeanshan Shigu Pavilion Inscription	121.34	30.1132	Song to Yuan period	grotto temples and stone carvings	protected historic sites
1509	Meiliang Mountain ‘Shou’ Inscription	121.241	30.0915	Ming to Qing period	grotto temples and stone carvings	protected historic sites
1510	Fenghu Middle School	121.561	30.0854	modern period	modern important historical sites and representative buildings	protected historic sites
1511	Yangjue Temple Japanese invasion of China atrocities site	121.345	30.0749	modern period	modern important historical sites and representative buildings	protected historic sites
1512	Shushan hospital site	121.256	30.1766	modern period	modern important historical sites and representative buildings	protected historic sites
1513	Dong Xiaozi Tomb	121.507	30.0802	Qin to Tang period	ancient tombs	protected historic sites
1514	Mo Zi Chun's Tomb	121.186	30.1266	Song to Yuan period	ancient tombs	protected historic sites
1515	Temple Mountain Song Well	121.24	30.1621	Song to Yuan period	ancient buildings	protected historic sites
1516	Dagutang North-facing Pavilion	121.282	30.1722	Ming to Qing period	ancient buildings	protected historic sites
1517	Tongtian Building	121.366	30.161	Ming to Qing period	ancient buildings	protected historic sites
1518	Medicine King Hall	121.482	30.0768	Ming to Qing period	ancient buildings	protected historic sites
1519	Tongjing	121.43	30.0991	Ming to Qing period	ancient buildings	protected historic sites
1520	Sangjia Mansion	121.12	30.1973	Ming to Qing period	ancient buildings	protected historic sites
1521	Tang Lai Bridge	121.435	30.1425	Ming to Qing period	ancient buildings	protected historic sites
1522	Yongning Bridge	121.436	30.1436	modern period	ancient buildings	protected historic sites
1523	Tomb of Lieutenant General Mao Chinong	121.373	30.1244	modern period	modern important historical sites and representative buildings	protected historic sites
1524	Qixing Bridge War Memorial Monument and Pavilion	121.251	30.1298	modern period	modern important historical sites and representative buildings	protected historic sites
1525	Donghuangyang House	121.154	30.1965	modern period	modern important historical sites and representative buildings	protected historic sites
1526	Miaosantou Ruins	121.206	30.1228	prehistory to pre-Qin period	ancient sites	protected historic sites
1527	Songpu Castle Ruins	121.467	30.117	Ming to Qing period	ancient sites	protected historic sites
1528	Tomb of Guangfuan	121.462	30.0587	Ming to Qing period	ancient tombs	protected historic sites
1529	Jhushan Bridge	121.433	30.0981	Ming to Qing period	ancient buildings	protected historic sites
1530	Orchid Island House	121.494	30.0714	Ming to Qing period	ancient buildings	protected historic sites
1531	Tianyimen Tou	121.495	30.0748	Ming to Qing period	ancient buildings	protected historic sites
1532	Former Sanfang Assassin's House	121.493	30.074	Ming to Qing period	ancient buildings	protected historic sites
1533	Two Eyes Well	121.496	30.0761	Ming to Qing period	ancient buildings	protected historic sites
1534	Half-wall Pavilion	121.476	30.0789	Ming to Qing period	ancient buildings	protected historic sites
1535	Jingyuan Hall	121.494	30.105	Ming to Qing period	ancient buildings	protected historic sites
1536	Zhongxin House	121.507	30.0965	Ming to Qing period	ancient buildings	protected historic sites
1537	Ye Family Hall	121.396	30.1431	Ming to Qing period	ancient buildings	protected historic sites
1538	Silver Horn	121.387	30.1412	Ming to Qing period	ancient buildings	protected historic sites
1539	Dunben Hall	121.391	30.1442	Ming to Qing period	ancient buildings	protected historic sites
1540	Shum's Hall	121.391	30.1442	Ming to Qing period	ancient buildings	protected historic sites
1541	Wu Ma Shan Wall	121.391	30.1442	Ming to Qing period	ancient buildings	protected historic sites
1542	Kwong Sang Hong	121.388	30.1401	Ming to Qing period	ancient buildings	protected historic sites
1543	Yanshan 18 wells	121.387	30.1412	Ming to Qing period	ancient buildings	protected historic sites
1544	Qingjie Ancestral Hall in Dianduqiao	121.421	30.1141	Ming to Qing period	ancient buildings	protected historic sites
1545	Mi Jiu Mu Tang	121.423	30.1195	Ming to Qing period	ancient buildings	protected historic sites
1546	Suyunpo Pavilion	121.32	30.1866	Ming to Qing period	ancient buildings	protected historic sites
1547	Wall House	121.179	30.2218	Ming to Qing period	ancient buildings	protected historic sites
1548	Repayment Hall	121.308	30.1536	Ming to Qing period	ancient buildings	protected historic sites
1549	Yingyang Bridge	121.443	30.1367	modern period	modern important historical sites and representative buildings	protected historic sites
1550	Guantou Granary	121.436	30.0688	modern period	modern important historical sites and representative buildings	protected historic sites
1551	Hua Guofeng Inspection Monument	121.47	30.1676	modern period	modern important historical sites and representative buildings	protected historic sites
1552	Little Six Rooms	121.388	30.1402	modern period	modern important historical sites and representative buildings	protected historic sites
1553	The former site of Jizhong Hospital	121.507	30.0975	modern period	modern important historical sites and representative buildings	protected historic sites
1554	Jigen Hall	121.561	30.0921	modern period	modern important historical sites and representative buildings	protected historic sites
1555	Mother Yu Pavilion	121.56	30.0934	modern period	modern important historical sites and representative buildings	protected historic sites
1556	Lotus Pond of Fulong Temple	121.569	30.1053	Ming to Qing period	ancient buildings	protected historic sites
1557	Ancient Bridges on the Fast Boat River	121.436	30.1411	Ming to Qing period	modern important historical sites and representative buildings	protected historic sites
1558	Meishan Ma's Ancestor's Cemetery	121.23	30.1711	Song to Yuan period	ancient tombs	protected historic sites
1559	Shen's Yongchun Hall	121.424	30.1591	Ming to Qing period	ancient buildings	protected historic sites
1560	Wang's Dade Hall	121.127	30.1789	Ming to Qing period	ancient buildings	protected historic sites
1561	Wang's Sijing Hall	121.57	30.0754	Ming to Qing period	ancient buildings	protected historic sites
1562	Zhou's Irene Hall	121.477	30.0787	Ming to Qing period	ancient buildings	protected historic sites
1563	Ren's Dunmutang	121.457	30.079	Ming to Qing period	ancient buildings	protected historic sites
1564	Longxing Bridge	121.385	30.1455	modern period	modern important historical sites and representative buildings	protected historic sites
1565	Zhu Zu Xie's Former Residence	121.566	30.0833	modern period	modern important historical sites and representative buildings	protected historic sites
1566	Panao Town Hall	121.478	30.0782	modern period	modern important historical sites and representative buildings	protected historic sites
1567	Yuyao Weighing and Discharge Bureau	121.229	30.2709	modern period	modern important historical sites and representative buildings	protected historic sites
1568	Jiangnan Salt Warehouse	121.212	30.2942	modern period	modern important historical sites and representative buildings	protected historic sites
1569	Zixia Cave and Inscriptions on Gulou Mountain	121.418	30.1826	Song to Yuan period	ancient sites	protected historic sites
1570	Hu Family House in Sanguandeng	121.416	30.1832	Ming to Qing period	ancient buildings	protected historic sites
1571	Shiheng Old House	121.488	30.1059	Ming to Qing period	ancient buildings	protected historic sites
1572	The Second School Bridge of Jintang School	121.428	30.1899	Ming to Qing period	ancient buildings	protected historic sites
1573	Yi Bridge	121.397	30.1728	modern period	ancient buildings	protected historic sites
1574	Nguyong Bridge	121.415	30.1252	modern period	ancient buildings	protected historic sites
1575	Juyue Bridge	121.404	30.1693	modern period	ancient buildings	protected historic sites
1576	Rainbow Bridge	121.4	30.1696	modern period	modern important historical sites and representative buildings	protected historic sites
1577	Mingjing Bridge	121.401	30.1699	modern period	modern important historical sites and representative buildings	protected historic sites
1578	Former site of CPC Longshan District Committee	121.503	30.0997	modern period	modern important historical sites and representative buildings	protected historic sites
1579	Changting Inspection Department City	121.718	29.254	Ming to Qing period	ancient sites	protected historic sites
1580	Huangtan Yan Family Ancient Residence Group (Miss House)	121.37	29.3007	Ming to Qing period	ancient buildings	protected historic sites
1581	Qunfeng Hairpin (Wufuyuan)	121.358	29.2305	Ming to Qing period	ancient buildings	protected historic sites
1582	Mingjing Hall	121.356	29.2303	Ming to Qing period	ancient buildings	protected historic sites
1583	Zhisi's Residence	121.356	29.23	Ming to Qing period	ancient buildings	protected historic sites
1584	Zhisi Pavilion	121.357	29.2358	Ming to Qing period	ancient buildings	protected historic sites
1585	Wang Zhang's Tomb Road Stone Carving	121.464	29.2604	Song to Yuan period	ancient tombs	protected historic sites
1586	Chu Dongquan's Tomb	121.51	29.1895	Ming to Qing period	ancient tombs	protected historic sites
1587	Ge Chongnong's Tomb	121.339	29.2257	Ming to Qing period	ancient tombs	protected historic sites
1588	Zhang Park's Tomb	121.458	29.2487	Ming to Qing period	ancient tombs	protected historic sites
1589	Xiyang Ge Cemetery	121.343	29.2473	Ming to Qing period	ancient tombs	protected historic sites
1590	Gu Residence	121.435	29.2888	modern period	ancient buildings	protected historic sites
1591	New House under the White Dragon Pool	121.377	29.3537	Ming to Qing period	ancient buildings	protected historic sites
1592	Yang Family Small Ancestral Hall	121.36	29.2906	Ming to Qing period	ancient buildings	protected historic sites
1593	Sun Clan Ancestral Hall with Three Consecutive Mawei Stages	121.443	29.4826	Ming to Qing period	ancient buildings	protected historic sites
1594	Pan Clan Ancestral Hall with Two Consecutive Mawei Stages	121.357	29.4731	Ming to Qing period	ancient buildings	protected historic sites
1595	Guo Clan Ancestral Hall with Two Consecutive Mawei Stages	121.363	29.4583	Ming to Qing period	ancient buildings	protected historic sites
1596	Yongfeng Temple Theatre	121.287	29.4639	Ming to Qing period	ancient buildings	protected historic sites
1597	Tsuge Pu Street Theatre	121.584	29.3232	Ming to Qing period	ancient buildings	protected historic sites
1598	Dengying Bridge	121.479	29.2876	Ming to Qing period	ancient buildings	protected historic sites
1599	Zhendong Bridge	121.454	29.4405	Ming to Qing period	ancient buildings	protected historic sites
1600	Shangyi Bridge	121.342	29.4795	Ming to Qing period	ancient buildings	protected historic sites
1601	Zhenning Bridge	121.565	29.3	Ming to Qing period	ancient buildings	protected historic sites
1602	Jianfeng Pagoda	121.344	29.4733	Ming to Qing period	ancient buildings	protected historic sites
1603	Jingmu Tianbaofang	121.453	29.497	Ming to Qing period	ancient buildings	protected historic sites
1604	Hong Shih-Tsiang's Former Residence	121.415	29.4987	Ming to Qing period	modern important historical sites and representative buildings	protected historic sites
1605	Bao Yixian's Tomb	121.683	29.3321	Ming to Qing period	ancient tombs	protected historic sites
1606	Yang Cheng's Tomb	121.346	29.285	modern period	ancient tombs	protected historic sites
1607	Tong Bo Hustle's Tomb	121.453	29.2614	modern period	ancient tombs	protected historic sites
1608	Xie Jia Dao Di	121.718	29.254	modern period	ancient buildings	protected historic sites
1609	Smoking Cessation Centre	121.356	29.2282	modern period	modern important historical sites and representative buildings	protected historic sites
1610	Huaju Rong's Former Residence	121.453	29.3114	modern period	ancient buildings	protected historic sites
1611	Chen Ancestral Hall of Yingjiashan	121.468	29.3531	Ming to Qing period	ancient buildings	protected historic sites
1612	Xishan Temple	121.701	29.2295	Ming to Qing period	ancient buildings	protected historic sites
1613	You Ancestral Hall	121.539	29.4645	modern period	ancient buildings	protected historic sites
1614	Jin Ancestral Hall	121.483	29.4181	Ming to Qing period	ancient buildings	protected historic sites
1615	Xu Ancestral Hall	121.445	29.3589	Ming to Qing period	ancient buildings	protected historic sites
1616	Shangjin Ancestral Hall	121.309	29.1891	Ming to Qing period	ancient buildings	protected historic sites
1617	Tianzhodang (Hall of the Lord of Heaven)	121.439	29.2914	Ming to Qing period	ancient buildings	protected historic sites
1618	Tea House Tsukura Street Beacon Tower	121.59	29.3195	Ming to Qing period	ancient sites	protected historic sites
1619	Tang Li Yong's Tomb	121.483	29.415	Qin to Tang period	ancient tombs	protected historic sites
1620	Ishiri Plain Ye Clan Ancestral Hall	121.47	29.1962	Ming to Qing period	ancient buildings	protected historic sites
1621	Xidian East Temple Ancient Theatre	121.402	29.506	Ming to Qing period	ancient buildings	protected historic sites
1622	Xidian Ge Ancestral Hall	121.416	29.491	Ming to Qing period	ancient buildings	protected historic sites
1623	Meilin Wusong Pit	121.397	29.3944	Ming to Qing period	ancient buildings	protected historic sites
1624	Qiaotou Hu Sun Shengtai Old Site	121.493	29.3871	modern period	ancient buildings	protected historic sites
1625	Buyun Bridge	121.571	29.2936	Ming to Qing period	ancient buildings	protected historic sites
1626	Xu Jiashan ‘Immortal's House’	121.544	29.3235	Ming to Qing period	ancient sites	protected historic sites
1627	Lijiakeng Yu Ancestral Hall	121.315	29.3977	Ming to Qing period	ancient buildings	protected historic sites
1628	Shanghu Li Ancestral Hall	121.308	29.4112	Ming to Qing period	ancient buildings	protected historic sites
1629	Lingxia Hu Ancestral Hall	121.301	29.3927	Ming to Qing period	ancient buildings	protected historic sites
1630	White Stone Well	121.44	29.293	Ming to Qing period	ancient buildings	protected historic sites
1631	Xu Jiashan Avenue	121.545	29.3235	modern period	ancient buildings	protected historic sites
1632	Koshi Bridge	121.363	29.4583	Ming to Qing period	ancient buildings	protected historic sites
1633	Wangganshan Beacon Hill	121.542	29.2282	Ming to Qing period	ancient sites	protected historic sites
1634	Wangpu Mountain Beacon	121.547	29.4215	Ming to Qing period	ancient sites	protected historic sites
1635	Xibian Zhu Ancestral Hall	121.717	29.3781	Ming to Qing period	ancient buildings	protected historic sites
1636	Jiangjia Jiang Clan Ancestral Hall	121.328	29.4259	Ming to Qing period	ancient buildings	protected historic sites
1637	Xiazhang Sun Ancestral Hall	121.324	29.4782	Ming to Qing period	ancient buildings	protected historic sites
1638	Cliff carving on the head of Qingtian	121.435	29.2199	Ming to Qing period	ancient sites	protected historic sites
1639	Shitai Mountain Cliff Carving	121.454	29.279	Song to Yuan period	ancient sites	protected historic sites
1640	Tomb of Kong Yong	121.44	29.2561	modern period	ancient tombs	protected historic sites
1641	Dongtang Mountain Kiln Site	121.887	29.487	Song to Yuan period	ancient sites	protected historic sites
1642	Longchong Hillock Beacon Tower	121.963	29.4648	Ming to Qing period	ancient sites	protected historic sites
1643	Jigang Beacon Tower	121.965	29.4741	Ming to Qing period	ancient sites	protected historic sites
1644	Shanchang Kiln Site	121.936	29.5904	Ming to Qing period	ancient sites	protected historic sites
1645	Zhongbao Beacon Tower	121.982	29.5938	Ming to Qing period	ancient sites	protected historic sites
1646	Houqibu Shipwreck	121.962	29.5694	Ming to Qing period	ancient sites	protected historic sites
1647	Baixiangtou kiln site	121.958	29.5706	Song to Yuan period	ancient sites	protected historic sites
1648	Yushan Qing Dynasty Shipwreck Site	121.953	29.2132	Ming to Qing period	ancient sites	protected historic sites
1649	Xiaobaizhang Iron Castings Site	121.957	29.1476	Ming to Qing period	ancient sites	protected historic sites
1650	Shipu Soseong City Wall Site	121.942	29.2119	Ming to Qing period	ancient sites	protected historic sites
1651	Shimenling Pass	121.64	29.4508	Ming to Qing period	ancient sites	protected historic sites
1652	Tomb of Mr and Mrs Xu Yunxiu	121.937	29.2217	Ming to Qing period	ancient tombs	protected historic sites
1653	Ancestral Burial Mound of Fang Clan in Wanjin Mountain	121.585	29.4791	Ming to Qing period	ancient tombs	protected historic sites
1654	Grandma Qinfeng's Tomb	121.727	29.5273	Ming to Qing period	ancient tombs	protected historic sites
1655	Huangbu Children's Pagoda	121.893	29.2211	Ming to Qing period	ancient tombs	protected historic sites
1656	Wujiashan Wu's Tomb	121.895	29.4003	Ming to Qing period	ancient tombs	protected historic sites
1657	The Chen Family's Big Share in Dadiyuan Residence	121.831	29.4046	Ming to Qing period	ancient buildings	protected historic sites
1658	Wenshan Tangba	121.811	29.3805	Ming to Qing period	ancient buildings	protected historic sites
1659	Tang Family Mansion	121.886	29.4855	Ming to Qing period	ancient buildings	protected historic sites
1660	Houweng Mansion	121.877	29.4826	Ming to Qing period	ancient buildings	protected historic sites
1661	Rui Long Temple	121.927	29.4688	Ming to Qing period	ancient buildings	protected historic sites
1662	Lu Family Lu Clan Ancestral Hall	121.907	29.466	Ming to Qing period	ancient buildings	protected historic sites
1663	Yangjia Shanzhi Temple	121.896	29.4624	Ming to Qing period	ancient buildings	protected historic sites
1664	Sugimuyang Xu Ancestral Hall	121.921	29.546	Ming to Qing period	ancient buildings	protected historic sites
1665	Andong Qingfeng Temple	121.859	29.5206	Ming to Qing period	ancient buildings	protected historic sites
1666	Dong Chen Yi Jing Tang	121.903	29.416	Ming to Qing period	ancient buildings	protected historic sites
1667	Xishan Palace	121.874	29.3964	Ming to Qing period	ancient buildings	protected historic sites
1668	Haidun He's Middle and Small Houses	121.85	29.6057	Ming to Qing period	ancient buildings	protected historic sites
1669	Xiyang Mansion Gate	121.757	29.3748	Ming to Qing period	ancient buildings	protected historic sites
1670	Tongan Zhongbao Temple	121.762	29.3846	Ming to Qing period	ancient buildings	protected historic sites
1671	Houwang Ancestral Hall	121.762	29.3919	Ming to Qing period	ancient buildings	protected historic sites
1672	Sizhoutou Xinqiaotou	121.775	29.3786	Ming to Qing period	ancient buildings	protected historic sites
1673	Siu Shek Hang Maoshan Bridge, Maoshan Ancestral Hall	121.871	29.434	Ming to Qing period	ancient buildings	protected historic sites
1674	Lingjingan	121.776	29.3432	Ming to Qing period	ancient buildings	protected historic sites
1675	Huangbu San San Tang	121.893	29.2211	Ming to Qing period	ancient buildings	protected historic sites
1676	Huangbu Yuanfeng Temple	121.893	29.2211	Ming to Qing period	ancient buildings	protected historic sites
1677	Zhushan Dharma King Temple	121.903	29.5705	Ming to Qing period	ancient buildings	protected historic sites
1678	Wu Family Residence, Oyijeong	121.875	29.5766	Ming to Qing period	ancient buildings	protected historic sites
1679	Joyeong Ho Choi House	121.876	29.5756	Ming to Qing period	ancient buildings	protected historic sites
1680	Qinglai Fanxin House	121.879	29.6205	Ming to Qing period	ancient buildings	protected historic sites
1681	Da Lei Chan Temple	121.838	29.4457	Ming to Qing period	ancient buildings	protected historic sites
1682	Watou Kong Family's House	121.77	29.4872	Ming to Qing period	ancient buildings	protected historic sites
1683	Xili Fangren Sanfang	121.789	29.4602	Ming to Qing period	ancient buildings	protected historic sites
1684	Changqing Bridge	121.659	29.4753	Ming to Qing period	ancient buildings	protected historic sites
1685	Ruya Yangyou 2nd house	121.745	29.4512	Ming to Qing period	ancient buildings	protected historic sites
1686	Tianshou Temple	121.712	29.4417	Ming to Qing period	ancient buildings	protected historic sites
1687	Shuangwangling Road Pavilion	121.741	29.5267	Ming to Qing period	ancient buildings	protected historic sites
1688	Chaixi Chen Clan Ancestral Hall	121.595	29.4727	Ming to Qing period	ancient buildings	protected historic sites
1689	Chaixi Boss's House	121.595	29.4727	Ming to Qing period	ancient buildings	protected historic sites
1690	Paitouxiaoya New House	121.632	29.477	Ming to Qing period	ancient buildings	protected historic sites
1691	Guanshan Xin Dafang	121.658	29.4652	Ming to Qing period	ancient buildings	protected historic sites
1692	Changchunqiao	121.671	29.4471	Ming to Qing period	ancient buildings	protected historic sites
1693	Chaixi Jingdafang	121.601	29.4692	Ming to Qing period	ancient buildings	protected historic sites
1694	Wusha Li Family	121.69	29.5145	Ming to Qing period	ancient buildings	protected historic sites
1695	Dafu Di	121.952	29.2148	Ming to Qing period	ancient buildings	protected historic sites
1696	Jiujing Shao Ancestral Hall	121.948	29.2574	Ming to Qing period	ancient buildings	protected historic sites
1697	Dongmen Wang General Temple	121.965	29.202	Ming to Qing period	ancient buildings	protected historic sites
1698	Yaochi Ice and Snow Place	121.952	29.2148	Ming to Qing period	ancient buildings	protected historic sites
1699	Minfeng Lane Xu Family's Upper Residence	121.952	29.2148	Ming to Qing period	ancient buildings	protected historic sites
1700	Old Residence of Shao Pung-eye	121.95	29.2555	Ming to Qing period	ancient buildings	protected historic sites
1701	Jiao Long Feng Shui Wall	121.946	29.2501	Ming to Qing period	ancient buildings	protected historic sites
1702	Yangkeng Wu Ancestral Hall	121.876	29.3594	Ming to Qing period	ancient buildings	protected historic sites
1703	Haidai Han Ancestral Hall	121.825	29.364	Ming to Qing period	ancient buildings	protected historic sites
1704	Bauhinia Pavilion	121.868	29.2978	Ming to Qing period	ancient buildings	protected historic sites
1705	Huangjiao Lin Ancestral Hall	121.839	29.3172	Ming to Qing period	ancient buildings	protected historic sites
1706	Longyu Zhang's New House	121.802	29.5813	Ming to Qing period	ancient buildings	protected historic sites
1707	Cliff carvings behind Jiangxin Temple	121.952	29.2148	Ming to Qing period	grotto temples and stone carvings	protected historic sites
1708	Hundred Flowers Cave Petroglyphs	121.949	29.2125	Song to Yuan period	grotto temples and stone carvings	protected historic sites
1709	Huawan Cannon Tower	121.891	29.2153	modern period	modern important historical sites and representative buildings	protected historic sites
1710	Central Station Jesus Church	121.826	29.2394	modern period	modern important historical sites and representative buildings	protected historic sites
1711	People's Victory USA	121.844	29.2318	modern period	modern important historical sites and representative buildings	protected historic sites
1712	Chen Zhaohua's Former Residence	121.888	29.2414	modern period	modern important historical sites and representative buildings	protected historic sites
1713	Joint Fire Fighting Association	121.877	29.4804	modern period	modern important historical sites and representative buildings	protected historic sites
1714	Xiao Dong Fang of Xian Ziang	121.865	29.6021	modern period	modern important historical sites and representative buildings	protected historic sites
1715	Hwatou West 1-3 House	121.786	29.4698	modern period	modern important historical sites and representative buildings	protected historic sites
1716	Hwatou Christian Church	121.774	29.4785	Ming to Qing period	modern important historical sites and representative buildings	protected historic sites
1717	Dalei Mountain Lighthouse	121.809	29.4532	modern period	modern important historical sites and representative buildings	protected historic sites
1718	Former site of Daxi Chiang Copper Mine Smelter	121.828	29.4789	modern period	modern important historical sites and representative buildings	protected historic sites
1719	Jinshan Hotel	121.952	29.2148	modern period	modern important historical sites and representative buildings	protected historic sites
1720	Dajinshan Diaolou	121.937	29.2217	modern period	modern important historical sites and representative buildings	protected historic sites
1721	Martyr Wu Deyuan's Tomb	121.961	29.1551	modern period	modern important historical sites and representative buildings	protected historic sites
1722	Qianlongtou Lighthouse	121.878	29.1335	modern period	modern important historical sites and representative buildings	protected historic sites
1723	Nantian County Office	121.95	29.125	modern period	modern important historical sites and representative buildings	protected historic sites
1724	Tomb of Mr and Mrs Pan Jindart	121.952	29.2148	modern period	modern important historical sites and representative buildings	protected historic sites
1725	Jiang Kiln Site	121.889	29.54	Song to Yuan period	ancient sites	protected historic sites
1726	Dong Mengjiao's Tomb	121.924	29.2581	modern period	ancient tombs	protected historic sites
1727	Ruya Yangsi Diaolou	121.742	29.4486	Ming to Qing period	ancient buildings	protected historic sites
1728	Kong's Ancestral Hall	121.796	29.4682	Ming to Qing period	ancient buildings	protected historic sites
1729	Xi Family Octagonal Building	121.851	29.2447	Ming to Qing period	ancient buildings	protected historic sites
1730	West Street Ping Shui Temple	121.839	29.3608	Ming to Qing period	ancient buildings	protected historic sites
1731	Shuanglian Bridge	121.772	29.3348	Ming to Qing period	ancient buildings	protected historic sites
1732	Penglai Temple	121.862	29.3908	Ming to Qing period	ancient buildings	protected historic sites
1733	Nanchong Yongfeng Temple	121.802	29.4285	Ming to Qing period	ancient buildings	protected historic sites
1734	Kongfang Dafen Mansion	121.903	29.416	Ming to Qing period	ancient buildings	protected historic sites
1735	Yantoujiao Xinlou House	121.834	29.2178	Ming to Qing period	ancient buildings	protected historic sites
1736	Huaiyin Cao Tang	121.864	29.3448	modern period	modern important historical sites and representative buildings	protected historic sites
1737	Xikou Grain Station	121.837	29.3976	modern period	modern important historical sites and representative buildings	protected historic sites
1738	Shangwu Wu Ancestral Hall	121.896	29.4592	Ming to Qing period	ancient buildings	protected historic sites
1739	Xiangshan County No.1 Junior High School	121.954	29.2367	modern period	modern important historical sites and representative buildings	protected historic sites
1740	Dagaingchun Pharmacy	121.952	29.2148	Ming to Qing period	ancient buildings	protected historic sites
1741	Ren's Residence in Dongmen Fishing Village	121.965	29.202	Ming to Qing period	ancient buildings	protected historic sites
1742	Shipu Lu Residence	121.957	29.2303	Ming to Qing period	ancient buildings	protected historic sites
1743	Changguowei Temple	121.945	29.2595	Ming to Qing period	ancient buildings	protected historic sites
1744	Shuimen Bridge	121.95	29.255	Ming to Qing period	ancient buildings	protected historic sites
1745	Ruyia Foreign Regiment Training Room	121.742	29.4499	modern period	modern important historical sites and representative buildings	protected historic sites
1746	Shachuan Zhang Ancestral Hall	121.686	29.4778	Ming to Qing period	ancient buildings	protected historic sites
1747	Hengshan Dazhai House	121.694	29.4292	modern period	modern important historical sites and representative buildings	protected historic sites
1748	Shengcheng Residence	121.774	29.2841	modern period	modern important historical sites and representative buildings	protected historic sites
1749	Xidong Shi Ancestral Hall	121.823	29.4229	Ming to Qing period	ancient buildings	protected historic sites
1750	Juexi Wenchangge	121.96	29.48	Ming to Qing period	ancient buildings	protected historic sites
1751	Shipu Wu Ancestral Hall	121.952	29.2156	Ming to Qing period	ancient buildings	protected historic sites
1752	Sanshan Ancestral Hall	121.957	29.2303	Ming to Qing period	ancient buildings	protected historic sites
1753	Wenao Xia Ancestral Hall	121.701	29.5054	Ming to Qing period	ancient buildings	protected historic sites
1754	Shengwang Zhang Ancestral Hall	121.769	29.5022	Ming to Qing period	ancient buildings	protected historic sites
1755	Songdian Temple	121.794	29.5565	Ming to Qing period	ancient buildings	protected historic sites
